# Supplementary material for: Characterization of the mitochondrial genomes of three powdery mildew pathogens reveals remarkable variation in size and nucleotide composition
Source: Microb Genom. 2021 Dec 10;7(12):000720. doi: 10.1099/mgen.0.000720 (PMC8767329; doi:10.1099/mgen.0.000720)
Supplement: Supplementary material 2 [file mgen-7-0720-s002.xlsx]

## Sheet: Table S1
Table S1. Statistics of fungal mitochondrial (mt) genomes found in the NCBI Nucleotide and Organelle databases as of May 6, 2021. Mt genomes with no release date were not present in the NCBI Organelle database, but were obtained from the NCBI Nucleotide database. Genomes were sorted by length. Powdery mildew pathogens are highlighted. Columns 11 to 15 show the respective organism’s taxonomy class…
Organism Name	Isolate	BioSample	BioProject	Size (kb)	GC%	GenBank accession	CDS	Release Date	TaxID	Phylum	Class	Order	Family	Genus	Percent genome with GC>50%
Malassezia furfur	CBS14141	SAMN13341476	PRJNA590853	43.69	68.0156	CP046241.1	0	2020-01-28T00:00:00Z	55194	Basidiomycota	Malasseziomycetes	Malasseziales	Malasseziaceae	Malassezia	98.6267
[Candida] subhashii FR 392			PRJNA50829	29.795	52.6699	NC_014337.1	17	2010-07-27T00:00:00Z	561895	Ascomycota	Saccharomycetes	Saccharomycetales	Debaryomycetaceae	Debaryomycetaceae incertae sedis	77.8486
[Candida] subhashii			NA	28.562	52.6469	KC993184.1	NA	NA	561895	Ascomycota	Saccharomycetes	Saccharomycetales	Debaryomycetaceae	NA	78.2928
Candida gigantensis NRRL Y-27736			PRJNA217265	55.125	52.127	NC_022174.1	27	2013-08-27T00:00:00Z	271359	Ascomycota	Saccharomycetes	Saccharomycetales	Debaryomycetaceae	Candida	72.0635
Synchytrium endobioticum FERA1		SAMEA104555398	PRJNA546356	72.775	49.5211	NC_042370.1	19	2019-06-06T00:00:00Z	286115	Chytridiomycota	Chytridiomycetes	Synchytriales	Synchytriaceae	Synchytrium	47.5438
Magnusiomyces tetraspermus NRRL Y-7288			PRJNA247669	44.469	48.7036	NC_024094.1	30	2014-05-14T00:00:00Z	1232584	Ascomycota	Saccharomycetes	Saccharomycetales	Dipodascaceae	Magnusiomyces	47.8288
Blumeria graminis f. sp. hordei	RACE1			139.274	47.98	UNSH01000099.1	NA	NA	NA	Ascomycota	Leotiomycetes	Erysiphales	Erysiphaceae	Blumeria	52.01
Blumeria graminis f. sp. hordei	DH14			106.351	NA	NA	NA	NA	NA	Ascomycota	Leotiomycetes	Erysiphales	Erysiphaceae	Blumeria	NA
Blumeria graminis f. sp. tritici	96224			109.8	48.2805	MT880591.1	NA	NA	62690	Ascomycota	Leotiomycetes	Erysiphales	Erysiphaceae	Blumeria	51.3661
Glomus cerebriforme			PRJNA217226	59.633	46.7392	NC_022144.1	20	2013-08-27T00:00:00Z	658196	Mucoromycota	Glomeromycetes	Glomerales	Glomeraceae	Glomus	32.8677
Morchella crassipes			NA	531.195	46.1627	MN542893.1	NA	NA	62754	Ascomycota	Pezizomycetes	Pezizales	Morchellaceae	Morchella	35.3533
Alternaria alternata PN2	PN2	SAMN11998267	PRJNA548054	50.765	45.2123	CM022156.1	0	2020-03-19T00:00:00Z	5599	Ascomycota	Dothideomycetes	Pleosporales	Pleosporaceae	Alternaria	34.6696
Golovinomyces cichoracearum	UCSC1			332.165	45.0577	MT880590.1	NA	NA	62708	Ascomycota	Leotiomycetes	Erysiphales	Erysiphaceae	Golovinomyces	45.2787
Gigaspora margarita			PRJNA81277	96.998	45.0205	NC_016684.1	19	2012-01-17T00:00:00Z	4874	Mucoromycota	Glomeromycetes	Diversisporales	Gigasporaceae	Gigaspora	16.4952
Gigaspora rosea DAOM 194757			PRJNA89729	97.35	44.8403	NC_016985.1	22	2012-03-16T00:00:00Z	44941	Mucoromycota	Glomeromycetes	Diversisporales	Gigasporaceae	Gigaspora	12.8916
Usnea subgracilis			NA	94.464	43.569	MG720066.1	NA	NA	2250278	Ascomycota	Lecanoromycetes	Lecanorales	Parmeliaceae	Usnea	6.35163
Hyaloraphidium curvatum			PRJNA11963	29.593	43.1825	NC_003048.1	18	2001-08-02T00:00:00Z	82268	Chytridiomycota	Monoblepharidomycetes	Monoblepharidales	NA	Hyaloraphidium	9.43804
Pyronema omphalodes CBS 100304		SAMN04432138	PRJNA316305	191.189	42.9758	NC_029745.1	48	2016-03-24T00:00:00Z	337075	Ascomycota	Pezizomycetes	Pezizales	Pyronemataceae	Pyronema	21.4447
Chytriomyces confervae CBS 675.73		SAMEA104555613	PRJNA550761	225.604	42.2617	NC_042880.1	18	2019-06-25T00:00:00Z	246404	Chytridiomycota	Chytridiomycetes	Chytridiales	Chytriomycetaceae	Chytriomyces	2.74995
Usnea mutabilis			PRJNA496137	61.314	41.3348	NC_039633.1	16	2018-11-06T00:00:00Z	143885	Ascomycota	Lecanoromycetes	NA	Parmeliaceae	Usnea	2.28333
Rhodotorula toruloides NP11			PRJNA700156	125.937	40.9514	NC_052704.1	25	2021-02-09T00:00:00Z	5286	Basidiomycota	Microbotryomycetes	Sporidiobolales	Sporidiobolaceae	Rhodotorula	1.42929
Rhodotorula taiwanensis RS1			NA	40.392	40.8695	HF558455.1	NA	NA	1246992	Basidiomycota	Microbotryomycetes	Sporidiobolales	Sporidiobolaceae	Rhodotorula	1.98059
Usnea subfusca			NA	52.486	40.607	MG720812.1	NA	NA	2233981	Ascomycota	Lecanoromycetes	Lecanorales	Parmeliaceae	Usnea	0.762108
Rhodotorula mucilaginosa RIT389			PRJNA420524	47.023	40.4292	NC_036340.1	31	2017-12-01T00:00:00Z	5537	Basidiomycota	Microbotryomycetes	Sporidiobolales	Sporidiobolaceae	Rhodotorula	0.425324
Morchella importuna			PRJNA595205	272.238	39.95	NC_045397.1	158	2019-12-12T00:00:00Z	1174673	Ascomycota	Pezizomycetes	Pezizales	Morchellaceae	Morchella	15.6481
Symmetrospora coprosmae UCD350	UCD350	SAMN12714453	PRJNA564489	26.122	39.6792	CM018325.1	0	2019-10-07T00:00:00Z	69976	Basidiomycota	Cystobasidiomycetes	Cystobasidiomycetes incertae sedis	Symmetrosporaceae	Symmetrospora	0.765638
Allomyces macrogynus			PRJNA11823	57.473	39.4968	NC_001715.1	25	1996-03-26T00:00:00Z	28583	Blastocladiomycota	Blastocladiomycetes	Blastocladiales	Blastocladiaceae	Allomyces	8.47876
Monoblepharella sp. JEL15			PRJNA12135	60.432	39.3235	NC_004624.1	26	2003-03-20T00:00:00Z	224130	Chytridiomycota	Monoblepharidomycetes	Monoblepharidales	Monoblepharidaceae	Monoblepharella	6.94996
Hannaella oryzae			PRJNA504120	26.444	38.9843	NC_039747.1	17	2018-11-09T00:00:00Z	4979	Basidiomycota	Tremellomycetes	Tremellales	Bulleribasidiaceae	Hannaella	0
Usnea ceratina			PRJNA412072	65.539	38.902	NC_035940.1	14	2017-09-28T00:00:00Z	142670	Ascomycota	Lecanoromycetes	NA	Parmeliaceae	Usnea	1.22065
Volvariella volvacea v8			PRJNA576421	65.668	38.521	NC_044971.1	32	2019-10-08T00:00:00Z	36659	Basidiomycota	Agaricomycetes	Agaricales	Pluteaceae	Volvariella	8.93586
Tephrocybe rancida TRssc25			PRJNA495558	126.794	38.2928	NC_039442.1	36	2018-10-10T00:00:00Z	117070	Basidiomycota	Agaricomycetes	Agaricales	Lyophyllaceae	Tephrocybe	13.4076
Magnusiomyces magnusii CBS 234.85			PRJNA184973	42.757	38.1785	NC_020043.1	31	2012-12-31T00:00:00Z	43963	Ascomycota	Saccharomycetes	Saccharomycetales	Dipodascaceae	Magnusiomyces	1.40328
Phycomyces blakesleeanus NRRL 1555			PRJNA293056	62.082	37.9111	NC_027730.1	31	2015-08-18T00:00:00Z	4837	Mucoromycota	Mucoromycetes	Mucorales	Phycomycetaceae	Phycomyces	12.6961
Tremella fuciformis			PRJNA421508	35.058	37.5977	NC_036422.1	20	2017-12-07T00:00:00Z	64657	Basidiomycota	Tremellomycetes	Tremellales	Tremellaceae	Tremella	0
Austropuccinia psidii			PRJNA557902	93.299	37.4452	NC_044121.1	45	2019-08-01T00:00:00Z	181123	Basidiomycota	Pucciniomycetes	Pucciniales	Sphaerophragmiaceae	Austropuccinia	1.07182
Puccinia triticina			PRJNA557916	77.894	37.4265	NC_044103.1	14	2019-08-01T00:00:00Z	208348	Basidiomycota	Pucciniomycetes	Pucciniales	Pucciniaceae	Puccinia	0.770278
Rhizophagus irregularis DAOM-197198			PRJNA52419	70.8	37.2147	NC_014489.1	30	2010-09-14T00:00:00Z	588596	Mucoromycota	Glomeromycetes	Glomerales	Glomeraceae	Rhizophagus	0
Rhizophagus intraradices			PRJNA33927	70.606	37.181	NC_012056.1	20	2009-02-06T00:00:00Z	4876	Mucoromycota	Glomeromycetes	Glomerales	Glomeraceae	Rhizophagus	0
Rhizophagus fasciculatus			PRJNA311857	72.251	37.1414	NC_029185.1	30	2016-02-12T00:00:00Z	47032	Mucoromycota	Glomeromycetes	Glomerales	Glomeraceae	Rhizophagus	0.553626
Glomus sp. DAOM 229456			NA	87.763	37.0224	JX065416.1	NA	NA	1264587	Mucoromycota	Glomeromycetes	Glomerales	Glomeraceae	Glomus	0.683659
Candida tropicalis CBS 94			PRJNA217234	54.61	36.9529	NC_022160.1	18	2013-08-27T00:00:00Z	5482	Ascomycota	Saccharomycetes	Saccharomycetales	Debaryomycetaceae	Candida	0
Powellomyces hirtus			NA	116.465	36.7295	MK292694.1	NA	NA	109895	Chytridiomycota	Chytridiomycetes	Spizellomycetales	Powellomycetaceae	Powellomyces	6.52557
Rhizoctonia solani AG-1 IB isolate 7/3/14	isolate 7/3/14		PRJEB40	162.751	36.4121	HF546977.1	59	2013-03-19T00:00:00Z	1108050	Basidiomycota	Agaricomycetes	Cantharellales	Ceratobasidiaceae	Rhizoctonia	3.07218
Macrolepiota fuliginosa SLZ21			PRJNA591515	59.025	36.3388	NC_045202.1	26	2019-11-25T00:00:00Z	201230	Basidiomycota	Agaricomycetes	Agaricales	Agaricaceae	Macrolepiota	8.47099
Laetiporus sulphureus			NA	101.111	36.2987	MG519331.1	NA	NA	5630	Basidiomycota	Agaricomycetes	Polyporales	NA	Laetiporus	0
Harpochytrium sp. JEL105			PRJNA12134	24.169	36.2117	NC_004623.1	14	2003-03-20T00:00:00Z	224131	Chytridiomycota	Monoblepharidomycetes	Monoblepharidales	Harpochytriaceae	Harpochytrium	0.827506
Neurospora crassa OR74A	OR74A		PRJNA132	64.84	36.1305	NC_026614.1	28	2015-03-04T00:00:00Z	367110	Ascomycota	Sordariomycetes	Sordariales	Sordariaceae	Neurospora	9.25355
Ustilago bromivora UB2112	UB2112	SAMEA3928733	PRJEB7751	177.54	35.9902	LT558140.1	42	2016-11-03T00:00:00Z	307758	Basidiomycota	Ustilaginomycetes	Ustilaginales	Ustilaginaceae	Ustilago	1.46446
Rhizoctonia solani AG3 Rhs1AP			PRJNA207568	235.849	35.9052	NC_021436.1	127	2013-06-10T00:00:00Z	456999	Basidiomycota	Agaricomycetes	Cantharellales	Ceratobasidiaceae	Rhizoctonia	3.0528
Harpochytrium sp. JEL94			PRJNA12151	19.473	35.3515	NC_004760.1	14	2003-05-02T00:00:00Z	109764	Chytridiomycota	Monoblepharidomycetes	Monoblepharidales	Harpochytriaceae	Harpochytrium	0
Blastocladiella emersonii			PRJNA32217	36.503	35.0903	NC_011360.1	17	2008-10-14T00:00:00Z	4808	Blastocladiomycota	Blastocladiomycetes	Blastocladiales	Blastocladiaceae	Blastocladiella	2.7395
Cryptococcus neoformans var. grubii Ze90-1	Ze90-1	SAMN10848927	PRJNA517966	25.761	34.9909	CP048086.1	0	2020-02-06T00:00:00Z	178876	Basidiomycota	Tremellomycetes	Tremellales	Cryptococcaceae	Cryptococcus	0
Cryptococcus neoformans var. grubii H99	H99		PRJNA177334	24.919	34.9813	NC_018792.1	13	2012-10-11T00:00:00Z	235443	Basidiomycota	Tremellomycetes	Tremellales	Cryptococcaceae	Cryptococcus	0
Cryptococcus neoformans var. grubii H99			PRJNA15613	24.874	34.9763	NC_004336.1	16	2002-10-09T00:00:00Z	178876	Basidiomycota	Tremellomycetes	Tremellales	Cryptococcaceae	Cryptococcus	0
Cryptococcus neoformans var. grubii KN99	KN99	SAMN06704791	PRJNA384617	24.923	34.9757	CP022335.1	12	2017-07-12T00:00:00Z	178876	Basidiomycota	Tremellomycetes	Tremellales	Cryptococcaceae	Cryptococcus	0
Cryptococcus neoformans var. grubii A1_35_8	A1_35_8	SAMN10848832	PRJNA517966	24.854	34.9602	CP048101.1	0	2020-02-06T00:00:00Z	178876	Basidiomycota	Tremellomycetes	Tremellales	Cryptococcaceae	Cryptococcus	0
Cryptococcus neoformans var. grubii Ftc146-1	Ftc146-1	SAMN10848922	PRJNA517966	24.714	34.9438	CM021099.1	0	2020-02-10T00:00:00Z	178876	Basidiomycota	Tremellomycetes	Tremellales	Cryptococcaceae	Cryptococcus	0
Wolfiporia cocos BL16			PRJNA665867	135.686	34.8909	NC_050681.1	46	2020-10-09T00:00:00Z	81056	Basidiomycota	Agaricomycetes	Polyporales	NA	Wolfiporia	1.76879
Phakopsora meibomiae			PRJNA50857	32.52	34.8678	NC_014352.1	15	2010-07-27T00:00:00Z	169999	Basidiomycota	Pucciniomycetes	Pucciniales	Phakopsoraceae	Phakopsora	0
Cryptococcus neoformans var. grubii C45	C45	SAMN10848919	PRJNA517966	29.997	34.8502	CM021143.1	0	2020-02-10T00:00:00Z	178876	Basidiomycota	Tremellomycetes	Tremellales	Cryptococcaceae	Cryptococcus	0
Blastosporella zonata Bzo6			PRJNA495536	200.401	34.7957	NC_039440.1	56	2018-10-10T00:00:00Z	530045	Basidiomycota	Agaricomycetes	Agaricales	Tricholomataceae	Blastosporella	6.38769
Phakopsora pachyrhizi			PRJNA50843	31.825	34.5546	NC_014344.1	15	2010-07-27T00:00:00Z	170000	Basidiomycota	Pucciniomycetes	Pucciniales	Phakopsoraceae	Phakopsora	0
Colletotrichum gloeosporioides			NA	55.169	34.5538	KX885104.1	NA	NA	474922	Ascomycota	Sordariomycetes	Glomerellales	Glomerellaceae	Colletotrichum	9.42558
Phellinus lamaoensis FFPRI411162			PRJNA573166	45.604	34.5452	NC_044677.1	33	2019-09-21T00:00:00Z	1156444	Basidiomycota	Agaricomycetes	Hymenochaetales	Hymenochaetaceae	Phellinus	5.2627
Diaporthe longicolla			PRJNA289792	53.439	34.3569	NC_027509.1	12	2015-07-14T00:00:00Z	54899	Ascomycota	Sordariomycetes	Diaporthales	Diaporthaceae	Diaporthe	4.4911
Colletotrichum aenigma			NA	57.252	34.2765	KX885105.1	NA	NA	1215731	Ascomycota	Sordariomycetes	Glomerellales	Glomerellaceae	Colletotrichum	9.43198
Stenocarpella maydis A1-1	A1-1	SAMN07490716	PRJNA397884	177.397	34.1381	CM008199.1	0	2017-08-25T00:00:00Z	238245	Ascomycota	Sordariomycetes	Diaporthales	Diaporthaceae	Stenocarpella	2.36757
Lichtheimia hongkongensis			PRJNA248836	31.83	34.0936	NC_024200.1	15	2014-05-30T00:00:00Z	549293	Mucoromycota	Mucoromycetes	Mucorales	Lichtheimiaceae	Lichtheimia	1.88501
Mucor lusitanicus			NA	31.831	34.0926	KR809877.1	NA	NA	29924	Mucoromycota	Mucoromycetes	Mucorales	Mucoraceae	Mucor	1.88495
Colletotrichum fructicola			NA	56.051	34.044	KX034082.1	NA	NA	690256	Ascomycota	Sordariomycetes	Glomerellales	Glomerellaceae	Colletotrichum	8.92045
Colletotrichum fructicola Nara gc5	Nara gc5	SAMN02981487	PRJNA225509	55.177	34.0033	CM022975.1	0	2020-05-12T00:00:00Z	1213859	Ascomycota	Sordariomycetes	Glomerellales	Glomerellaceae	Colletotrichum	7.61187
Erysiphe pisi	Palampur-1			188.623	33.9985	MT880589.1	NA	NA	36044	Ascomycota	Leotiomycetes	Erysiphales	Erysiphaceae	Erysiphe	2.54476
Erysiphe necator	C-strain			188.577	33.8626	MT880588.1	NA	NA	52586	Ascomycota	Leotiomycetes	Erysiphales	Erysiphaceae	Erysiphe	2.22721
Colletotrichum siamense			NA	58.666	33.8356	KX885101.1	NA	NA	690259	Ascomycota	Sordariomycetes	Glomerellales	Glomerellaceae	Colletotrichum	9.20465
Microbotryum lychnidis-dioicae MvSl135HT1			PRJNA190174	107.808	33.7563	NC_020353.1	51	2013-02-25T00:00:00Z	288795	Basidiomycota	Microbotryomycetes	Microbotryales	Microbotryaceae	Microbotryum	0
Juglanconis juglandina			NA	267.504	33.6556	KY575057.1	NA	NA	1940567	Ascomycota	Sordariomycetes	Diaporthales	Juglanconidaceae	Juglanconis	0.971948
Juglanconis oblonga			NA	181.422	33.6552	KY575056.1	NA	NA	1940568	Ascomycota	Sordariomycetes	Diaporthales	Juglanconidaceae	Juglanconis	1.21264
Cryptococcus gattii VGII R265	R265	SAMN02953610	PRJNA395628	31.189	33.4188	CP025773.1	16	2018-02-27T00:00:00Z	294750	Basidiomycota	Tremellomycetes	Tremellales	Cryptococcaceae	Cryptococcus	0
Malassezia japonica			NA	28.009	33.2964	KY911090.1	NA	NA	223818	Basidiomycota	Malasseziomycetes	Malasseziales	Malasseziaceae	Malassezia	0
Cryptococcus sp. (in: Fungi)			NA	30.029	33.1746	MN623378.1	NA	NA	2046349	Basidiomycota	Tremellomycetes	Tremellales	Cryptococcaceae	Cryptococcus	0
Coniferiporia sulphurascens FP133613(A)Sp			PRJNA573173	58.959	33.1739	NC_044678.1	45	2019-09-21T00:00:00Z	175648	Basidiomycota	Agaricomycetes	Hymenochaetales	Hymenochaetaceae	Coniferiporia	1.01766
Fusarium avenaceum FaLH03	FaLH03		PRJNA253730	49.402	33.0898	JQGD01000004.1	0	2014-10-10T00:00:00Z	40199	Ascomycota	Sordariomycetes	Hypocreales	Nectriaceae	Fusarium	2.83389
Fusarium avenaceum FaLH27	FaLH27		PRJNA253730	49.396	33.0634	JQGE01000002.1	0	2014-10-10T00:00:00Z	40199	Ascomycota	Sordariomycetes	Hypocreales	Nectriaceae	Fusarium	2.83424
Fusarium tricinctum INRA104	INRA104	SAMN09212923	PRJNA471608	48.506	33.0475	CM009895.1	0	2018-05-23T00:00:00Z	61284	Ascomycota	Sordariomycetes	Hypocreales	Nectriaceae	Fusarium	0.82464
Ophiognomonia clavigignenti-juglandacearum			NA	175.297	32.9515	KY575058.1	NA	NA	218668	Ascomycota	Sordariomycetes	Diaporthales	Gnomoniaceae	Ophiognomonia	0.57046
Juglanconis sp.			NA	186.787	32.7823	KY575055.1	NA	NA	2041886	Ascomycota	Sordariomycetes	Diaporthales	Juglanconidaceae	Juglanconis	1.17781
Microbotryum cf. violaceum BFL-2013			PRJNA190151	92.107	32.7673	NC_020354.1	44	2013-02-25T00:00:00Z	1288119	Basidiomycota	Microbotryomycetes	Microbotryales	Microbotryaceae	Microbotryum	0.217139
Metschnikowia reukaufii MR1	MR1	SAMN05510675	PRJNA336445	29.534	32.637	CM010605.1	0	2018-08-20T00:00:00Z	27327	Ascomycota	Saccharomycetes	Saccharomycetales	Metschnikowiaceae	Metschnikowia	2.70874
Fusarium verticillioides 7600	7600		PRJNA245136	53.753	32.6084	NC_016687.1	21	2012-01-17T00:00:00Z	117187	Ascomycota	Sordariomycetes	Hypocreales	Nectriaceae	Fusarium	0
Anthracocystis panici-leucophaei SPL10	SPL10	SAMN15629615	PRJNA648134	78.051	32.4736	CP060321.1	0	2020-08-18T00:00:00Z	249478	Basidiomycota	Ustilaginomycetes	Ustilaginales	Ustilaginaceae	Anthracocystis	0
Fusarium fujikuroi			NA	46.761	32.4565	JX910420.1	NA	NA	5127	Ascomycota	Sordariomycetes	Hypocreales	Nectriaceae	Fusarium	0.427707
Fusarium commune JCM11502			PRJNA414825	47.526	32.4244	NC_036106.1	18	2017-09-29T00:00:00Z	249398	Ascomycota	Sordariomycetes	Hypocreales	Nectriaceae	Fusarium	0.420822
Fusarium oxysporum f. sp. lactucae			NA	45.02	32.4078	MN259515.1	NA	NA	299031	Ascomycota	Sordariomycetes	Hypocreales	Nectriaceae	Fusarium	0.444247
Sporisorium scitamineum SSC39B	SSC39B	SAMN03351821	PRJNA275631	88.018	32.3968	CP010939.1	0	2015-05-20T00:00:00Z	49012	Basidiomycota	Ustilaginomycetes	Ustilaginales	Ustilaginaceae	Sporisorium	0
Fusarium graminearum		SAMEA3879006	PRJEB12819	100.131	32.3786	LT222057.1	0	2020-02-10T00:00:00Z	5518	Ascomycota	Sordariomycetes	Hypocreales	Nectriaceae	Fusarium	0.798953
Cryptococcus floricola DSM 27421	DSM 27421	SAMN10262220	PRJNA496466	43.38	32.3536	CM016943.1	0	2019-07-03T00:00:00Z	2591691	Basidiomycota	Tremellomycetes	Tremellales	Cryptococcaceae	Cryptococcus	0
Fusarium sacchari FS66	FS66	SAMN16378129	PRJNA667564	59.755	32.3504	CM029408.1	0	2021-03-09T00:00:00Z	42676	Ascomycota	Sordariomycetes	Hypocreales	Nectriaceae	Fusarium	0.6694
Fusarium oxysporum f. sp. apii	207.A	SAMN13353349	PRJNA591157	47.671	32.3006	CM026406.1	0	2020-10-07T00:00:00Z	224912	Ascomycota	Sordariomycetes	Hypocreales	Nectriaceae	Fusarium	0.419542
Fusarium oxysporum f. sp. radicis-cucumerinum Forc016	Forc016	SAMN04348764	PRJNA306247	47.541	32.229	CM008299.1	0	2017-09-25T00:00:00Z	327505	Ascomycota	Sordariomycetes	Hypocreales	Nectriaceae	Fusarium	0.841379
Candida albicans SC5314			PRJNA30685	40.42	32.1623	NC_002653.1	13	2001-01-26T00:00:00Z	237561	Ascomycota	Saccharomycetes	Saccharomycetales	Debaryomycetaceae	Candida	0
Candida albicans SC5314-GTH12	SC5314-GTH12	SAMN08098151	PRJNA395439	40.418	32.1589	CP025183.1	0	2017-12-12T00:00:00Z	5476	Ascomycota	Saccharomycetes	Saccharomycetales	Debaryomycetaceae	Candida	0
Jaminaea angkorensis C5b			PRJNA232875	29.999	32.1577	NC_023248.1	18	2014-01-02T00:00:00Z	542766	Basidiomycota	Exobasidiomycetes	Microstromatales	Microstromatalesincertaesedis	Jaminaea	0
Candida albicans SC5314-P0	SC5314-P0	SAMN08098130	PRJNA395439	40.443	32.1465	CP025166.1	0	2017-12-13T00:00:00Z	5476	Ascomycota	Saccharomycetes	Saccharomycetales	Debaryomycetaceae	Candida	0
Fusarium oxysporum f. sp. niveum			NA	45.677	32.1365	LT906334.1	NA	NA	120297	Ascomycota	Sordariomycetes	Hypocreales	Nectriaceae	Fusarium	0.437857
Fusarium oxysporum f. sp. coriandrii	GL306	SAMN13353351	PRJNA591157	45.699	32.1298	CM026405.1	0	2020-10-07T00:00:00Z	2717166	Ascomycota	Sordariomycetes	Hypocreales	Nectriaceae	Fusarium	0.437646
Fusarium oxysporum f. sp. apii	NRRL38295	SAMN13353348	PRJNA591157	45.699	32.1298	CM026407.1	0	2020-10-07T00:00:00Z	224912	Ascomycota	Sordariomycetes	Hypocreales	Nectriaceae	Fusarium	0.437646
Fusarium oxysporum f. sp. coriandrii	44257	SAMN13353350	PRJNA591157	45.699	32.1298	CM026408.1	0	2020-10-07T00:00:00Z	2717166	Ascomycota	Sordariomycetes	Hypocreales	Nectriaceae	Fusarium	0.437646
Fusarium oxysporum f. sp. apii	274.AC	SAMN13353346	PRJNA591157	45.699	32.1298	CM026409.1	0	2020-10-07T00:00:00Z	224912	Ascomycota	Sordariomycetes	Hypocreales	Nectriaceae	Fusarium	0.437646
Malassezia sympodialis			NA	38.614	32.0842	KY911095.1	NA	NA	76777	Basidiomycota	Malasseziomycetes	Malasseziales	Malasseziaceae	Malassezia	0
Fusarium oxysporum f. sp. fragariae GL1080	GL1080	SAMN13063977	PRJNA578477	45.629	32.0805	CM029250.1	0	2021-02-17T00:00:00Z	100903	Ascomycota	Sordariomycetes	Hypocreales	Nectriaceae	Fusarium	0.438318
Malassezia sympodialis ATCC 42132	ATCC 42132	SAMEA19198168	PRJEB13283	38.623	32.0793	LT671829.1	19	2017-01-10T00:00:00Z	1230383	Basidiomycota	Malasseziomycetes	Malasseziales	Malasseziaceae	Malassezia	0
Fusarium redolens	YP04		PRJNA692049	49.602	32.0511	CM029818.1	0	2021-03-24T00:00:00Z	48865	Ascomycota	Sordariomycetes	Hypocreales	Nectriaceae	Fusarium	0.40321
Cryphonectria parasitica			NA	158.413	32.0428	KT428651.1	NA	NA	5116	Ascomycota	Sordariomycetes	Diaporthales	Cryphonectriaceae	Cryphonectria	0.378757
Sclerotinia borealis F-4128			PRJNA262797	203.051	32.0072	NC_025200.1	95	2014-10-02T00:00:00Z	77105	Ascomycota	Leotiomycetes	Helotiales	Sclerotiniaceae	Sclerotinia	0.196995
Fusarium oxysporum MRL8996	MRL8996	SAMN12285937	PRJNA554890	48.644	32.0019	CM019263.1	0	2019-12-13T00:00:00Z	5507	Ascomycota	Sordariomycetes	Hypocreales	Nectriaceae	Fusarium	0.822301
Fusarium odoratissimum			NA	49.697	31.9838	LT571433.1	NA	NA	2502994	Ascomycota	Sordariomycetes	Hypocreales	Nectriaceae	Fusarium	0.402439
Zymoseptoria tritici			PRJNA28239	43.964	31.9352	NC_010222.1	22	2008-01-03T00:00:00Z	1047171	Ascomycota	Dothideomycetes	Mycosphaerellales	Mycosphaerellaceae	Zymoseptoria	0
Fusarium bambusae 5137			PRJNA563447	63.593	31.9155	NC_044490.1	15	2019-09-06T00:00:00Z	2600298	Ascomycota	Sordariomycetes	Hypocreales	Nectriaceae	Fusarium	0.3145
Fusarium gerlachii CBS 123666			PRJNA270426	93.428	31.908	NC_025928.1	53	2014-12-16T00:00:00Z	569362	Ascomycota	Sordariomycetes	Hypocreales	Nectriaceae	Fusarium	0.428137
Fusarium oxysporum UASWS AC1	UASWS AC1	SAMN02666737	PRJNA239660	51.536	31.9059	KR952337.1	22	2015-06-23T00:00:00Z	5507	Ascomycota	Sordariomycetes	Hypocreales	Nectriaceae	Fusarium	0.388078
Moniliophthora perniciosa			PRJNA12474	109.103	31.8882	NC_005927.1	89	2004-06-23T00:00:00Z	153609	Basidiomycota	Agaricomycetes	Agaricales	Marasmiaceae	Moniliophthora	9.62668
Hypsizygus marmoreus			PRJNA541735	102.752	31.8622	NC_042219.1	27	2019-05-12T00:00:00Z	39966	Basidiomycota	Agaricomycetes	Agaricales	Lyophyllaceae	Hypsizygus	2.53036
Fusarium graminearum			NA	95.676	31.8356	NC_009493.1	NA	NA	5518	Ascomycota	Sordariomycetes	Hypocreales	Nectriaceae	Fusarium	0.209039
Fusarium graminearum PH-1	PH-1	SAMEA3283145	PRJEB5475	95.638	31.8336	HG970331.1	0	2014-10-22T00:00:00Z	5518	Ascomycota	Sordariomycetes	Hypocreales	Nectriaceae	Fusarium	0.627366
Alectoria fallacina			PRJNA439118	75.417	31.8164	NC_037233.1	13	2018-03-23T00:00:00Z	1903189	Ascomycota	Lecanoromycetes	NA	Parmeliaceae	Alectoria	0.287734
Spizellomyces punctatus			PRJNA11965	58.83	31.7882	NC_003052.1	31	2001-08-08T00:00:00Z	109760	Chytridiomycota	Chytridiomycetes	Spizellomycetales	Spizellomycetaceae	Spizellomyces	0
Candida albicans L757			PRJNA168404	33.928	31.7437	NC_018046.1	14	2012-06-13T00:00:00Z	5476	Ascomycota	Saccharomycetes	Saccharomycetales	Debaryomycetaceae	Candida	0
Fusarium cerealis			PRJNA615584	93.16	31.7432	NC_046567.1	52	2020-03-26T00:00:00Z	56641	Ascomycota	Sordariomycetes	Hypocreales	Nectriaceae	Fusarium	0.429369
Asterophora parasitica AP01			PRJNA495560	43.328	31.7324	NC_039439.1	15	2018-10-10T00:00:00Z	117018	Basidiomycota	Agaricomycetes	Agaricales	Lyophyllaceae	Asterophora	10.1551
Fusarium venenatum A3/5	A3/5	SAMEA2827224	PRJNA479922	78.612	31.7127	NW_020311997.1	0	2018-03-01T00:00:00Z	56646	Ascomycota	Sordariomycetes	Hypocreales	Nectriaceae	Fusarium	1.01766
Fusarium culmorum CBS 139512			PRJNA283057	103.844	31.6773	NC_026993.1	60	2015-05-05T00:00:00Z	5516	Ascomycota	Sordariomycetes	Hypocreales	Nectriaceae	Fusarium	0.770386
Fusarium pseudograminearum			PRJNA615616	110.525	31.6381	NC_046566.1	65	2020-03-26T00:00:00Z	101028	Ascomycota	Sordariomycetes	Hypocreales	Nectriaceae	Fusarium	0.904773
Cryptococcus wingfieldii CBS7118	CBS7118	SAMN10261830	PRJNA496468	58.415	31.5998	CP034275.1	0	2019-06-07T00:00:00Z	104669	Basidiomycota	Tremellomycetes	Tremellales	Cryptococcaceae	Cryptococcus	0
Fusarium oxysporum f. sp. matthiolae PHW726	PHW726	SAMN13192054	PRJNA587514	52.365	31.5402	CM019668.1	0	2019-12-16T00:00:00Z	96317	Ascomycota	Sordariomycetes	Hypocreales	Nectriaceae	Fusarium	0
Malassezia restricta CBS 7877	CBS 7877	SAMN09377640	PRJNA474956	33.603	31.518	CP033157.1	15	2018-10-29T00:00:00Z	425264	Basidiomycota	Malasseziomycetes	Malasseziales	Malasseziaceae	Malassezia	0
Fusarium oxysporum f. sp. lycopersici 4287	4287	SAMN08942773	PRJNA450629	52.424	31.4684	CM010346.1	0	2018-07-17T00:00:00Z	426428	Ascomycota	Sordariomycetes	Hypocreales	Nectriaceae	Fusarium	0
Fusarium oxysporum f. sp. lycopersici race 3	race 3	SAMN10080742	PRJNA491600	52.353	31.4595	CM012197.1	0	2019-01-07T00:00:00Z	59765	Ascomycota	Sordariomycetes	Hypocreales	Nectriaceae	Fusarium	0
Fusarium circinatum MRC 7870			PRJNA226125	67.109	31.4488	NC_022681.1	30	2013-11-03T00:00:00Z	48490	Ascomycota	Sordariomycetes	Hypocreales	Nectriaceae	Fusarium	0.298023
Diaporthe nobilis			PRJNA717591	67.437	31.4471	NC_054216.1	21	2021-04-15T00:00:00Z	1303587	Ascomycota	Sordariomycetes	Diaporthales	Diaporthaceae	Diaporthe	0.296573
Chaetomium thermophilum var. thermophilum DSM 1495			NA	127.206	31.4356	NC_015893.1	NA	NA	759272	Ascomycota	Sordariomycetes	Sordariales	Chaetomiaceae	Chaetomium	2.98728
Puccinia striiformis 93-210	93-210	SAMN08200485	PRJNA422914	101.878	31.4248	CM009485.1	0	2018-02-14T00:00:00Z	27350	Basidiomycota	Pucciniomycetes	Pucciniales	Pucciniaceae	Puccinia	1.37419
Candida buenavistaensis NRRL Y-27734			PRJNA217251	46.389	31.4234	NC_022153.1	14	2013-08-27T00:00:00Z	434039	Ascomycota	Saccharomycetes	Saccharomycetales	Debaryomycetaceae	Candida	2.15568
Puccinia striiformis f. sp. tritici			PRJNA504252	101.521	31.4024	NC_039655.1	14	2018-11-09T00:00:00Z	168172	Basidiomycota	Pucciniomycetes	Pucciniales	Pucciniaceae	Puccinia	1.57603
Malassezia restricta KCTC 27527	KCTC 27527	SAMN09478194	PRJNA495494	38.72	31.3998	NC_039455.1	16	2018-10-10T00:00:00Z	76775	Basidiomycota	Malasseziomycetes	Malasseziales	Malasseziaceae	Malassezia	0
Puccinia striiformis 93TX-2	93TX-2	SAMN08200486	PRJNA422914	102.16	31.3684	CM009486.1	0	2018-02-14T00:00:00Z	27350	Basidiomycota	Pucciniomycetes	Pucciniales	Pucciniaceae	Puccinia	1.56617
Termitomyces sp. T132			NA	146.712	31.3492	MG783568.1	NA	NA	2136985	Basidiomycota	Agaricomycetes	Agaricales	Lyophyllaceae	Termitomyces	0.817929
Fusarium oxysporum f. sp. fragariae GL1381	GL1381	SAMN13063982	PRJNA578477	40.945	31.3201	CM029251.1	0	2021-02-17T00:00:00Z	100903	Ascomycota	Sordariomycetes	Hypocreales	Nectriaceae	Fusarium	0.48846
Monilinia fructicola			NA	163.79	31.2809	MK163638.1	NA	NA	38448	Ascomycota	Leotiomycetes	Helotiales	Sclerotiniaceae	Monilinia	0
Malassezia pachydermatis			NA	35.527	31.2607	KY911092.1	NA	NA	77020	Basidiomycota	Malasseziomycetes	Malasseziales	Malasseziaceae	Malassezia	0
Fusarium mangiferae			PRJNA311899	30.629	31.2547	NC_029194.1	18	2016-02-12T00:00:00Z	192010	Ascomycota	Sordariomycetes	Hypocreales	Nectriaceae	Fusarium	0
Ustilago maydis			NA	56.814	31.2036	NC_008368.1	NA	NA	5270	Basidiomycota	Ustilaginomycetes	Ustilaginales	Ustilaginaceae	Ustilago	0
Phlebia radiata 79			PRJNA186760	156.348	31.1721	NC_020148.1	126	2013-01-10T00:00:00Z	5308	Basidiomycota	Agaricomycetes	Polyporales	Meruliaceae	Phlebia	0.383759
Lecanora cinereofusca			PRJNA541621	32.357	31.1679	NC_042184.1	14	2019-05-12T00:00:00Z	1518593	Ascomycota	Lecanoromycetes	NA	Lecanoraceae	Lecanora	0
Fusarium oxysporum f. sp. melonis			NA	38.736	31.0848	LT906328.1	NA	NA	61369	Ascomycota	Sordariomycetes	Hypocreales	Nectriaceae	Fusarium	0
Stropharia rugosoannulata			NA	60.551	31.0499	AP019006.1	NA	NA	68746	Basidiomycota	Agaricomycetes	Agaricales	Strophariaceae	Stropharia	0
Venturia effusa albino	albino	SAMN12143997	PRJNA551043	139.035	31.0217	CP042205.1	0	2019-07-31T00:00:00Z	50376	Ascomycota	Dothideomycetes	Venturiales	Venturiaceae	Venturia	0.143849
Fusarium oxysporum f. sp. lini 39	39	SAMN13050782	PRJNA578147	38.745	31.0182	CM022410.1	0	2020-04-06T00:00:00Z	120040	Ascomycota	Sordariomycetes	Hypocreales	Nectriaceae	Fusarium	0
Fusarium oxysporum F11			PRJNA166985	34.477	30.9801	NC_017930.1	16	2012-05-18T00:00:00Z	5507	Ascomycota	Sordariomycetes	Hypocreales	Nectriaceae	Fusarium	0
Sporisorium reilianum SRZ2		SAMEA3138400	PRJNA64587	90.496	30.9682	FQ311469.1	25	2010-12-23T00:00:00Z	999809	Basidiomycota	Ustilaginomycetes	Ustilaginales	Ustilaginaceae	Sporisorium	0
Parasitella parasitica CBS 412.66			PRJNA261927	83.361	30.9401	NC_024944.1	42	2014-09-25T00:00:00Z	35722	Mucoromycota	Mucoromycetes	Mucorales	Mucoraceae	Parasitella	1.67944
Sclerotinia sclerotiorum 1980 UF-70	1980	SAMN02953621	PRJNA20263	128.852	30.9044	NC_035155.1	45	2017-06-27T00:00:00Z	665079	Ascomycota	Leotiomycetes	Helotiales	Sclerotiniaceae	Sclerotinia	0
Pseudevernia consocians			PRJNA487367	76.322	30.8993	NC_039163.1	14	2018-08-24T00:00:00Z	136281	Ascomycota	Lecanoromycetes	NA	Parmeliaceae	Pseudevernia	0
Colletotrichum lindemuthianum			PRJNA239606	36.957	30.8818	NC_023540.1	16	2014-02-28T00:00:00Z	290576	Ascomycota	Sordariomycetes	Glomerellales	Glomerellaceae	Colletotrichum	0.541169
Ciboria shiraiana LR-318	LR-318	SAMN12340802	PRJNA556106	156.608	30.8752	CM017871.1	0	2019-08-29T00:00:00Z	984309	Ascomycota	Leotiomycetes	Helotiales	Sclerotiniaceae	Ciboria	0
Opegrapha vulgata			PRJNA407128	38.937	30.7959	NC_035825.1	19	2017-09-13T00:00:00Z	543791	Ascomycota	Arthoniomycetes	Arthoniales	Opegraphaceae	Opegrapha	0.51365
Parmotrema diffractaicum			NA	89.358	30.7516	MG642023.1	NA	NA	2094712	Ascomycota	Lecanoromycetes	Lecanorales	Parmeliaceae	Parmotrema	0.447638
Lentinula edodes akiyamaA567_pro_pm_17			PRJNA172364	121.394	30.7009	NC_018365.1	27	2012-08-10T00:00:00Z	5353	Basidiomycota	Agaricomycetes	Agaricales	Omphalotaceae	Lentinula	7.40893
Hypogymnia vittata			PRJNA400996	38.888	30.6856	NC_035730.1	16	2017-08-31T00:00:00Z	315943	Ascomycota	Lecanoromycetes	NA	Parmeliaceae	Hypogymnia	0
Chrysoporthe sp. MAF-2017a	CMW54409	SAMN16712071	PRJNA675712	123.856	30.6396	CP064901.1	0	2020-11-24T00:00:00Z	2029752	Ascomycota	Sordariomycetes	Diaporthales	Cryphonectriaceae	Chrysoporthe	0
Ophiocordycipitaceae sp.			PRJNA642416	66.785	30.5832	NC_049089.1	31	2020-06-28T00:00:00Z	1907519	Ascomycota	Sordariomycetes	Hypocreales	Ophiocordycipitaceae	Unclassified Ophiocordycipitaceae	0
Colletotrichum acutatum KC05			PRJNA287384	30.892	30.5095	NC_027280.1	15	2015-06-18T00:00:00Z	27357	Ascomycota	Sordariomycetes	Glomerellales	Glomerellaceae	Colletotrichum	0
Parmotrema ultralucens			PRJNA508151	79.456	30.5087	NC_040007.1	14	2018-12-03T00:00:00Z	2486653	Ascomycota	Lecanoromycetes	NA	Parmeliaceae	Parmotrema	0.755135
Taphrina flavorubra JCM 22207			NA	53.165	30.5032	AP017980.1	NA	NA	1450759	Ascomycota	Taphrinomycetes	Taphrinales	Taphrinaceae	Taphrina	0
Colletotrichum tamarilloi			PRJNA316242	30.824	30.5022	NC_029706.1	15	2016-03-28T00:00:00Z	1209934	Ascomycota	Sordariomycetes	Glomerellales	Glomerellaceae	Colletotrichum	0
Imshaugia aleurites			PRJNA400027	32.029	30.463	NC_035550.1	14	2017-08-24T00:00:00Z	172621	Ascomycota	Lecanoromycetes	NA	Parmeliaceae	Imshaugia	0
Bipolaris sorokiniana			PRJNA628375	137.775	30.4533	NC_047242.1	63	2020-04-26T00:00:00Z	45130	Ascomycota	Dothideomycetes	Pleosporales	Pleosporaceae	Bipolaris	0.290328
Colletotrichum salicis			PRJNA399885	33.95	30.4389	NC_035496.1	15	2017-08-24T00:00:00Z	1209931	Ascomycota	Sordariomycetes	Glomerellales	Glomerellaceae	Colletotrichum	0
Schizosaccharomyces cryophilus OY26			PRJNA524581	32.669	30.4203	NC_040930.1	12	2019-02-27T00:00:00Z	866546	Ascomycota	Schizosaccharomycetes	Schizosaccharomycetales	Schizosaccharomycetaceae	Schizosaccharomyces	0
Ramalina intermedia			PRJNA563378	30.678	30.341	NC_044483.1	15	2019-09-06T00:00:00Z	86788	Ascomycota	Lecanoromycetes	NA	Ramalinaceae	Ramalina	0
Parmotrema stuppeum			NA	108.024	30.3062	KY362439.1	NA	NA	2041279	Ascomycota	Lecanoromycetes	Lecanorales	Parmeliaceae	Parmotrema	0.185144
Fusarium temperatum			NA	44.579	30.3013	KP742837.1	NA	NA	767483	Ascomycota	Sordariomycetes	Hypocreales	Nectriaceae	Fusarium	0.448642
Pyrenophora teres f. teres	15A	SAMN09393838	PRJNA434142	192.36	30.2677	CM017845.1	0	2019-08-28T00:00:00Z	97479	Ascomycota	Dothideomycetes	Pleosporales	Pleosporaceae	Pyrenophora	0.207943
Chrysoporthe austroafricana			PRJNA328733	190.834	30.2677	NC_030522.1	94	2016-07-12T00:00:00Z	354353	Ascomycota	Sordariomycetes	Diaporthales	Cryphonectriaceae	Chrysoporthe	0
Pyrenophora teres f. teres	BB25	SAMN09393900	PRJNA434142	205.987	30.2626	CM017846.1	0	2019-08-28T00:00:00Z	97479	Ascomycota	Dothideomycetes	Pleosporales	Pleosporaceae	Pyrenophora	0.194187
Bryoria tenuis			PRJNA387805	84.295	30.2201	NC_034786.1	12	2017-05-24T00:00:00Z	1089818	Ascomycota	Lecanoromycetes	NA	Parmeliaceae	Bryoria	0.474524
Claviceps purpurea			NA	55.537	30.2159	FO082257.1	NA	NA	5111	Ascomycota	Sordariomycetes	Hypocreales	Clavicipitaceae	Claviceps	0
Ophiocordyceps sinensis			PRJNA387888	157.539	30.2039	NC_034659.1	88	2017-05-24T00:00:00Z	72228	Ascomycota	Sordariomycetes	Hypocreales	Ophiocordycipitaceae	Ophiocordyceps	0.126953
Pyrenophora teres f. teres	6A	SAMN09393881	PRJNA434142	221.815	30.1914	CM017819.1	0	2019-08-28T00:00:00Z	97479	Ascomycota	Dothideomycetes	Pleosporales	Pleosporaceae	Pyrenophora	0.0901652
Annulohypoxylon stygium			NA	145.449	30.1659	MH620790.1	NA	NA	326628	Ascomycota	Sordariomycetes	Xylariales	Hypoxylaceae	Annulohypoxylon	0.446205
Pyrenophora teres f. teres	FGOH04Ptt-21	SAMN09393901	PRJNA434142	214.126	30.15	CM017832.1	0	2019-08-28T00:00:00Z	97479	Ascomycota	Dothideomycetes	Pleosporales	Pleosporaceae	Pyrenophora	0.280209
Bipolaris cookei			NA	135.79	30.137	NC_036417.1	NA	NA	74410	Ascomycota	Dothideomycetes	Pleosporales	Pleosporaceae	Bipolaris	0.441859
Schizosaccharomyces pombe ad7-50h-.	972h-		PRJNA127	19.431	30.0911	NC_001326.1	10	1990-11-28T00:00:00Z	4896	Ascomycota	Schizosaccharomycetes	Schizosaccharomycetales	Schizosaccharomycetaceae	Schizosaccharomyces	0
Podospora anserina			NA	100.314	30.0576	NC_001329.3	NA	NA	2587412	Ascomycota	Sordariomycetes	Sordariales	Chaetomiaceae	Podospora	0
Monilinia laxa			PRJNA680077	178.357	30.056	NC_051483.1	109	2020-11-22T00:00:00Z	61186	Ascomycota	Leotiomycetes	Helotiales	Sclerotiniaceae	Monilinia	0.112135
Colletotrichum fioriniae			PRJNA320565	30.02	30.0433	NC_030052.1	15	2016-05-04T00:00:00Z	710243	Ascomycota	Sordariomycetes	Glomerellales	Glomerellaceae	Colletotrichum	0
Chrysoporthe deuterocubensis			PRJNA328699	124.412	29.9818	NC_030523.1	64	2016-07-12T00:00:00Z	764597	Ascomycota	Sordariomycetes	Diaporthales	Cryphonectriaceae	Chrysoporthe	0
Psilocybe cubensis	MGC-MH-2018		PRJNA700437	191.52	29.9238	CM029846.1	2	2021-03-24T00:00:00Z	181762	Basidiomycota	Agaricomycetes	Agaricales	Strophariaceae	Psilocybe	1.14871
Tuber calosporum			PRJNA707912	287.403	29.9217	NC_053885.1	18	2021-03-26T00:00:00Z	1894963	Ascomycota	Pezizomycetes	Pezizales	Tuberaceae	Tuber	0.0695887
Podospora anserina	Wa137-		PRJNA523441	95.406	29.9174	CM030339.1	0	2021-04-12T00:00:00Z	2587412	Ascomycota	Sordariomycetes	Sordariales	Chaetomiaceae	Podospora	0
Colletotrichum lupini CBS 119142			PRJNA311818	36.554	29.9064	NC_029213.1	15	2016-02-12T00:00:00Z	145971	Ascomycota	Sordariomycetes	Glomerellales	Glomerellaceae	Colletotrichum	0
Botrytis cinerea B05.10	B05.10	NA	NA	82.212	29.8959	KC832409.1	NA	NA	332648	Ascomycota	Leotiomycetes	Helotiales	Sclerotiniaceae	Botrytis	0
Colletotrichum graminicola M1.001	M1.001	SAMN02953757	PRJNA225514	39.649	29.8923	NW_007361658.1	16	2015-06-02T00:00:00Z	645133	Ascomycota	Sordariomycetes	Glomerellales	Glomerellaceae	Colletotrichum	0
Spizellomyces sp. 'palustris' CBS 455.65		SAMEA104555615	PRJNA550715	126.474	29.8844	NC_042879.1	41	2019-06-25T00:00:00Z	117820	Chytridiomycota	Chytridiomycetes	Spizellomycetales	Spizellomycetaceae	Spizellomyces	0
Annulohypoxylon stygium			PRJNA232196	133.782	29.871	NC_023117.1	56	2013-12-19T00:00:00Z	326628	Ascomycota	Sordariomycetes	Xylariales	Hypoxylaceae	Annulohypoxylon	0.149497
Podospora comata T	T	SAMEA2053276	PRJEB24890	82.766	29.854	LR026971.1	42	2018-10-22T00:00:00Z	48703	Ascomycota	Sordariomycetes	Sordariales	Chaetomiaceae	Podospora	0.241645
Podospora comata T		SAMEA2053276	PRJNA514762	82.766	29.854	NC_040227.1	42	2018-10-22T00:00:00Z	48703	Ascomycota	Sordariomycetes	Sordariales	Chaetomiaceae	Podospora	0.241645
Ricasolia amplissima			PRJNA407154	82.333	29.824	NC_035826.1	16	2017-09-13T00:00:00Z	209564	Ascomycota	Lecanoromycetes	NA	Lobariaceae	Ricasolia	0.728748
Hirsutella thompsonii ARSEF 9457			PRJNA509825	62.509	29.8181	NC_040165.1	30	2018-12-14T00:00:00Z	42368	Ascomycota	Sordariomycetes	Hypocreales	Ophiocordycipitaceae	Hirsutella	0.319954
Pneumocystis carinii			PRJNA125	26.119	29.8059	NC_013660.2	17	2009-12-22T00:00:00Z	4754	Ascomycota	Pneumocystidomycetes	NA	Pneumocystidaceae	Pneumocystis	0
Podospora comata Wa139-	Wa139-	SAMN15214448	PRJNA523441	87.918	29.8016	CP071500.1	0	2021-03-15T00:00:00Z	48703	Ascomycota	Sordariomycetes	Sordariales	Chaetomiaceae	Podospora	0
Pneumocystis murina			PRJNA190168	24.608	29.7789	NC_020332.1	15	2013-02-25T00:00:00Z	263815	Ascomycota	Pneumocystidomycetes	NA	Pneumocystidaceae	Pneumocystis	0
Glarea lozoyensis ATCC 20868			PRJNA348091	45.501	29.7554	NC_031375.1	22	2016-10-13T00:00:00Z	101852	Ascomycota	Leotiomycetes	Helotiales	Helotiaceae	Glarea	0
Pyrenophora tritici-repentis M4	M4	SAMN07420926	PRJNA315205	183.218	29.7416	CM025805.1	0	2020-09-21T00:00:00Z	45151	Ascomycota	Dothideomycetes	Pleosporales	Pleosporaceae	Pyrenophora	0
Glarea lozoyensis 74030	74030		PRJNA74639	45.038	29.7349	KF169905.1	22	2013-06-17T00:00:00Z	1104152	Ascomycota	Leotiomycetes	Helotiales	Helotiaceae	Glarea	0
Chrysoporthe cubensis			PRJNA328745	89.084	29.7147	NC_030524.1	35	2016-07-12T00:00:00Z	305400	Ascomycota	Sordariomycetes	Diaporthales	Cryphonectriaceae	Chrysoporthe	0
Nemania diffusa			PRJNA642536	258.879	29.6938	NC_049077.1	14	2020-06-28T00:00:00Z	389665	Ascomycota	Sordariomycetes	Xylariales	Xylariaceae	Nemania	0.231769
Cladonia peziziformis			PRJNA487441	45.312	29.6721	NC_039132.1	17	2018-08-24T00:00:00Z	184108	Ascomycota	Lecanoromycetes	NA	Cladoniaceae	Cladonia	0.441384
Stemphylium lycopersici			NA	75.911	29.6466	NC_036039.1	NA	NA	183478	Ascomycota	Dothideomycetes	Pleosporales	Pleosporaceae	Stemphylium	0.263466
Xylaria hypoxylon SFY20170806			PRJNA624524	129.366	29.6307	NC_046734.1	19	2020-04-10T00:00:00Z	37992	Ascomycota	Sordariomycetes	Xylariales	Xylariaceae	Xylaria	0.1546
Botryosphaeria dothidea			NA	109.776	29.6076	KY801668.1	NA	NA	55169	Ascomycota	Dothideomycetes	Botryosphaeriales	Botryosphaeriaceae	Botryosphaeria	0
Cladonia rangiferina			PRJNA418506	59.116	29.5555	NC_036309.1	18	2017-11-16T00:00:00Z	111670	Ascomycota	Lecanoromycetes	NA	Cladoniaceae	Cladonia	0.338318
Taphrina deformans JCM 22205			NA	56.056	29.5401	AP017979.1	NA	NA	1450758	Ascomycota	Taphrinomycetes	Taphrinales	Taphrinaceae	Taphrina	0.356786
Didymella pinodes 165/T			PRJNA313574	55.973	29.5357	NC_029396.1	11	2016-03-01T00:00:00Z	749589	Ascomycota	Dothideomycetes	Pleosporales	Didymellaceae	Didymella	0
Antarctomyces pellizariae UFMGCB 12416			PRJNA636457	30.121	29.5043	NC_048507.1	14	2020-06-01T00:00:00Z	`	Ascomycota	Leotiomycetes	Thelebolales	Thelebolaceae	Antarctomyces	0
Ascochyta rabiei	ME14	SAMN09269813	PRJNA473281	74.173	29.5026	CM021664.1	0	2020-03-05T00:00:00Z	5454	Ascomycota	Dothideomycetes	Pleosporales	Didymellaceae	Ascochyta	0.26964
Cladonia subtenuis			PRJNA504212	59.878	29.4966	NC_039722.1	19	2018-11-09T00:00:00Z	195789	Ascomycota	Lecanoromycetes	NA	Cladoniaceae	Cladonia	0
Graphis lineola			PRJNA407179	24.945	29.4568	NC_035824.1	12	2017-09-13T00:00:00Z	1257147	Ascomycota	Lecanoromycetes	NA	Graphideae	Graphis	0
Parastagonospora nodorum SN15	SN15		PRJNA21049	49.761	29.4447	NC_009746.1	19	2007-08-27T00:00:00Z	321614	Ascomycota	Dothideomycetes	Pleosporales	Phaeosphaeriaceae	Parastagonospora	0
Rhynchosporium commune			PRJNA232214	69.581	29.396	NC_023126.1	46	2013-12-19T00:00:00Z	914237	Ascomycota	Leotiomycetes	Helotiales	Helotialesincertaesedis	Rhynchosporium	0
[Candida] hawaiiana UWOPS91-698.3			PRJNA672437	35.585	29.3916	NC_050843.1	14	2020-10-27T00:00:00Z	197672	Ascomycota	Saccharomycetes	Saccharomycetales	Metschnikowiaceae	Metschnikowia	0
Arthrinium arundinis			PRJNA399918	48.975	29.364	NC_035508.1	20	2017-08-24T00:00:00Z	335852	Ascomycota	Sordariomycetes	Xylariales	Apiosporaceae	Arthrinium	0
Omphalotus japonicus			PRJNA642492	157.545	29.363	NC_049125.1	15	2020-06-28T00:00:00Z	72119	Basidiomycota	Agaricomycetes	Agaricales	Omphalotaceae	Omphalotus	3.04675
Rhynchosporium agropyri			PRJNA232201	68.904	29.3553	NC_023125.1	47	2013-12-19T00:00:00Z	914238	Ascomycota	Leotiomycetes	Helotiales	Helotialesincertaesedis	Rhynchosporium	0
Marssonina brunnea f. sp. 'multigermtubi'			PRJNA73001	70.379	29.3411	NC_015991.1	11	2011-09-09T00:00:00Z	698441	Ascomycota	Leotiomycetes	Helotiales	Dermateaceae	Marssonina	0
Rhynchosporium secalis			PRJNA232188	68.729	29.3297	NC_023128.1	47	2013-12-19T00:00:00Z	38038	Ascomycota	Leotiomycetes	Helotiales	Helotialesincertaesedis	Rhynchosporium	0
Hanseniaspora uvarum MUCL 31704			PRJNA16353	18.844	29.325	NC_007780.1	8	2006-02-08T00:00:00Z	29833	Ascomycota	Saccharomycetes	Saccharomycetales	Saccharomycodaceae	Hanseniaspora	0
Cladonia petrophila			PRJNA504213	53.1	29.3183	NC_039663.1	17	2018-11-09T00:00:00Z	195777	Ascomycota	Lecanoromycetes	NA	Cladoniaceae	Cladonia	0.376648
Parastagonospora nodorum	SN15	SAMN02953619	PRJNA505097	50.079	29.3097	CM017955.1	0	2019-09-20T00:00:00Z	13684	Ascomycota	Dothideomycetes	Pleosporales	Phaeosphaeriaceae	Parastagonospora	0
Curvularia trifolii			NA	59.1	29.3063	KY986975.1	NA	NA	112171	Ascomycota	Dothideomycetes	Pleosporales	Pleosporaceae	Curvularia	0
Taphrina wiesneri JCM 22204			NA	55.946	29.3015	AP017981.1	NA	NA	1450757	Ascomycota	Taphrinomycetes	Taphrinales	Taphrinaceae	Taphrina	0.357488
Desarmillaria tabescens			PRJNA550791	93.439	29.2843	NC_042769.1	15	2019-06-25T00:00:00Z	1929756	Basidiomycota	Agaricomycetes	Agaricales	Agaricalesincertaesedis	Desarmillaria	0.64213
Sydowia polyspora			PRJNA608344	37.422	29.2769	NC_045905.1	15	2020-02-24T00:00:00Z	64499	Ascomycota	Dothideomycetes	Dothideales	Dothioraceae	Sydowia	0.534445
Armillaria borealis	AB13-TR4-IP16		PRJNA603128	116.433	29.2658	MH407470.1	47	2019-04-21T00:00:00Z	47425	Basidiomycota	Agaricomycetes	Agaricales	Physalacriaceae	Armillaria	0
Armillaria borealis			PRJNA541725	116.433	29.2658	NC_042230.1	47	2019-05-12T00:00:00Z	47425	Basidiomycota	Agaricomycetes	Agaricales	Physalacriaceae	Armillaria	0
Cladonia apodocarpa			PRJNA492992	50.682	29.2648	NC_039372.1	18	2018-09-25T00:00:00Z	195755	Ascomycota	Lecanoromycetes	NA	Cladoniaceae	Cladonia	0.789235
Graphis scripta			NA	25.995	29.2479	MK333197.1	NA	NA	71600	Ascomycota	Lecanoromycetes	Ostropales	Graphideae	Graphis	0
Lecanora strobilina			PRJNA320607	39.842	29.2355	NC_030051.1	13	2016-05-04T00:00:00Z	1518595	Ascomycota	Lecanoromycetes	NA	Lecanoraceae	Lecanora	0
Botryosphaeria kuwatsukai			NA	118.034	29.2187	KY801667.1	NA	NA	2021124	Ascomycota	Dothideomycetes	Botryosphaeriales	Botryosphaeriaceae	Botryosphaeria	0.169443
Armillaria gallica			NA	98.896	29.2064	MH878687.1	NA	NA	47427	Basidiomycota	Agaricomycetes	Agaricales	Physalacriaceae	Armillaria	0
Endoconidiophora resinifera			NA	215.106	29.1986	MH551223.1	NA	NA	1580851	Ascomycota	Sordariomycetes	Microascales	Ceratocystidaceae	Endoconidiophora	0.37191
Armillaria solidipes			PRJNA541644	122.167	29.1797	NC_042231.1	49	2019-05-12T00:00:00Z	1076256	Basidiomycota	Agaricomycetes	Agaricales	Physalacriaceae	Armillaria	0.327421
Cladosporium sphaerospermum			PRJNA672391	35.706	29.124	NC_050879.1	17	2020-10-27T00:00:00Z	92950	Ascomycota	Dothideomycetes	Cladosporiales	Cladosporiaceae	Cladosporium	0
Heterodermia speciosa			PRJNA509860	75.318	29.1139	NC_040159.1	29	2018-12-14T00:00:00Z	116794	Ascomycota	Lecanoromycetes	NA	Physciaceae	Heterodermia	0.265541
Agaricus bisporus var. bisporus ARP23	ARP23	SAMN11866897	PRJNA544931	137.116	29.1053	CM017010.1	0	2019-07-03T00:00:00Z	192523	Basidiomycota	Agaricomycetes	Agaricales	Agaricaceae	Agaricus	0.145862
Alternaria alternata PN1	PN1	SAMN11998197	PRJNA548052	50.07	29.0993	CM022155.1	0	2020-03-19T00:00:00Z	5599	Ascomycota	Dothideomycetes	Pleosporales	Pleosporaceae	Alternaria	0
Candida sojae CBS 7871			PRJNA46045	39.415	29.0981	NC_013839.1	21	2010-02-16T00:00:00Z	52253	Ascomycota	Saccharomycetes	Saccharomycetales	Debaryomycetaceae	Candida	0.545478
Thelephora aurantiotincta			PRJNA717556	50.672	29.0831	NC_054311.1	15	2021-04-15T00:00:00Z	654496	Basidiomycota	Agaricomycetes	Thelephorales	Thelephoraceae	Thelephora	1.18409
Agaricus bisporus var. bisporus H97			NA	135.005	29.0693	JX271275.1	NA	NA	936046	Basidiomycota	Agaricomycetes	Agaricales	Agaricaceae	Agaricus	0.148143
Cladonia leporina			PRJNA504214	50.045	29.0658	NC_039662.1	21	2018-11-09T00:00:00Z	195770	Ascomycota	Lecanoromycetes	NA	Cladoniaceae	Cladonia	0
Conidiobolus heterosporus RCEF6331			PRJNA524543	53.364	29.057	NC_040967.1	37	2019-02-27T00:00:00Z	1167838	Zoopagomycota	Entomophthoromycetes	Entomophthorales	Ancylistaceae	Conidiobolus	0
Coniothyrium glycines			PRJNA508143	98.533	29.0136	NC_040008.1	35	2018-12-03T00:00:00Z	1077358	Ascomycota	Dothideomycetes	Pleosporales	Coniothyriaceae	Coniothyrium	0.202978
Cladonia macilenta			PRJNA550789	46.553	28.9949	NC_042822.1	15	2019-06-25T00:00:00Z	196765	Ascomycota	Lecanoromycetes	NA	Cladoniaceae	Cladonia	0
Xeromyces bisporus FRR 0525	FRR 0525	SAMEA2500982	PRJEB6149	69.886	28.9886	HG983520.1	0	2014-12-30T00:00:00Z	89491	Ascomycota	Eurotiomycetes	Eurotiales	Aspergillaceae	Xeromyces	0.28618
Cladonia ravenelii			NA	48.008	28.9848	MK318263.1	NA	NA	195782	Ascomycota	Lecanoromycetes	Lecanorales	Cladoniaceae	Cladonia	0.0166639
Pleurotus citrinopileatus			PRJNA435296	60.694	28.9831	NC_036998.1	25	2018-02-22T00:00:00Z	98342	Basidiomycota	Agaricomycetes	Agaricales	Pleurotaceae	Pleurotus	5.60187
Malassezia furfur			NA	48.933	28.9396	KY911086.1	NA	NA	55194	Basidiomycota	Malasseziomycetes	Malasseziales	Malasseziaceae	Malassezia	0
Metschnikowia dekortorum UWOPS 01-522a5			PRJNA661842	79.835	28.9359	NC_050342.1	14	2020-09-15T00:00:00Z	174643	Ascomycota	Saccharomycetes	Saccharomycetales	Metschnikowiaceae	Metschnikowia	0
Trichosporon asahii var. asahii CBS 8904	CBS 8904	SAMN02981446	PRJNA172216	32.567	28.9035	JH925097.1	21	2012-09-26T00:00:00Z	1220162	Basidiomycota	Tremellomycetes	Trichosporonales	Trichosporonaceae	Trichosporon	0
Lecanora saxigena			PRJNA541679	56.579	28.9029	NC_042183.1	14	2019-05-12T00:00:00Z	1585466	Ascomycota	Lecanoromycetes	NA	Lecanoraceae	Lecanora	0
Trichosporon asahii var. asahii CBS 2479	CBS 2479	SAMN02981437	PRJNA296794	32.568	28.9026	NW_014040924.1	11	2015-09-24T00:00:00Z	1186058	Basidiomycota	Tremellomycetes	Trichosporonales	Trichosporonaceae	Trichosporon	0
Fusarium solani mpVI			PRJNA81269	62.978	28.8831	NC_016680.1	30	2012-01-17T00:00:00Z	169388	Ascomycota	Sordariomycetes	Hypocreales	Nectriaceae	Fusarium	0
Tilletia indica F11			PRJNA20951	65.147	28.8609	NC_009880.1	14	2007-10-03T00:00:00Z	43049	Basidiomycota	Exobasidiomycetes	Tilletiales	Tilletiaceae	Tilletia	0
Heterodermia casarettiana			PRJNA541737	84.088	28.8293	NC_042185.1	16	2019-05-12T00:00:00Z	365009	Ascomycota	Lecanoromycetes	NA	Physciaceae	Heterodermia	0.951384
Rhynchobrunnera orthospora			PRJNA232193	49.539	28.8016	NC_023127.1	27	2013-12-19T00:00:00Z	210010	Ascomycota	Dothideomycetes	Mycosphaerellales	Mycosphaerellaceae	Rhynchobrunnera	0
Tilletia walkeri TJ23			PRJNA29513	59.352	28.7876	NC_010651.1	14	2008-05-02T00:00:00Z	117179	Basidiomycota	Exobasidiomycetes	Tilletiales	Tilletiaceae	Tilletia	0
Fusarium solani IISc-1	IISc-1	SAMN09097026	PRJNA470585	59.514	28.7815	CM023198.1	0	2020-05-26T00:00:00Z	169388	Ascomycota	Sordariomycetes	Hypocreales	Nectriaceae	Fusarium	0
Acremonium fuci 3a34			PRJNA317899	24.565	28.7767	NC_029851.1	15	2016-04-09T00:00:00Z	281364	Ascomycota	Sordariomycetes	Hypocreales	Hypocrealesincertaesedis	Acremonium	0
Ilyonectria sp.			NA	34.584	28.7647	MH924828.1	NA	NA	1755430	Ascomycota	Sordariomycetes	Hypocreales	Nectriaceae	Ilyonectria	0
Nectria cinnabarina 5175			PRJNA323878	69.895	28.7073	NC_030252.1	15	2016-05-31T00:00:00Z	29855	Ascomycota	Sordariomycetes	Hypocreales	Nectriaceae	Nectria	0
Emericellopsis sp. 1a5			NA	24.951	28.7003	KR864756.1	NA	NA	1761922	Ascomycota	Sordariomycetes	Hypocreales	NA	Emericellopsis	0
Metschnikowia aberdeeniae UWOPS05-213.18			PRJNA661885	69.221	28.6878	NC_050377.1	14	2020-09-15T00:00:00Z	353897	Ascomycota	Saccharomycetes	Saccharomycetales	Metschnikowiaceae	Metschnikowia	0.577859
Metschnikowia shivogae UWOPS07-203.2			PRJNA661944	81.198	28.6793	NC_050378.1	14	2020-09-15T00:00:00Z	353899	Ascomycota	Saccharomycetes	Saccharomycetales	Metschnikowiaceae	Metschnikowia	0.492623
Conidiobolus sp.			NA	26.612	28.6675	MN640580.1	NA	NA	1973308	Zoopagomycota	Entomophthoromycetes	Entomophthorales	Ancylistaceae	Conidiobolus	0
Pyrrhoderma noxium FFPRI411160	FFPRI411160	SAMN06480491	PRJNA377805	163.449	28.667	CM008263.2	110	2017-09-06T00:00:00Z	2282107	Basidiomycota	Agaricomycetes	Hymenochaetales	Hymenochaetaceae	Pyrrhoderma	0
Pyrrhoderma noxium			NA	163.449	28.667	NBII01000013.2	NA	NA	2282107	Basidiomycota	Agaricomycetes	NA	Hymenochaetaceae	Pyrrhoderma	0
Pseudogymnoascus sp. 04NY16	04NY16	SAMN04196960	PRJNA299331	32.146	28.663	CM004376.1	0	2016-05-27T00:00:00Z	1752145	Ascomycota	Leotiomycetes	Leotiomycetesincertaesedis	Pseudeurotiaceae	Pseudogymnoascus	0
Pyricularia oryzae B71	B71	SAMN06076154	PRJNA355407	34.996	28.6404	CP060338.1	0	2020-08-18T00:00:00Z	318829	Ascomycota	Sordariomycetes	Magnaporthales	Pyriculariaceae	Pyricularia	0
Pithomyces chartarum			PRJNA400396	68.926	28.6205	NC_035636.1	37	2017-08-28T00:00:00Z	1547544	Ascomycota	Dothideomycetes	Pleosporales	Astrosphaeriellaceae	Pithomyces	0
Plectosphaerella sp.			NA	31.004	28.577	MK697668.1	NA	NA	1929893	Ascomycota	Sordariomycetes	Glomerellales	Plectosphaerellaceae	Plectosphaerella	0
Pseudogymnoascus destructans 20631-21	20631-21	SAMN02981273	PRJNA245147	32.146	28.5603	CM001060.1	0	2010-12-30T00:00:00Z	658429	Ascomycota	Leotiomycetes	Leotiomycetesincertaesedis	Pseudeurotiaceae	Pseudogymnoascus	0
Pseudogymnoascus sp. BL308	BL308	SAMN04196939	PRJNA299331	32.148	28.5523	CM004375.1	0	2016-05-27T00:00:00Z	1436940	Ascomycota	Leotiomycetes	Leotiomycetesincertaesedis	Pseudeurotiaceae	Pseudogymnoascus	0
Bacidia sp.			NA	38.546	28.5347	MH359412.1	NA	NA	2040699	Ascomycota	Lecanoromycetes	Lecanorales	Ramalinaceae	Bacidia	0
Pseudogymnoascus destructans			NA	32.181	28.5293	NC_033907.1	NA	NA	655981	Ascomycota	Leotiomycetes	NA	Pseudeurotiaceae	Pseudogymnoascus	0
Armillaria sinapina			PRJNA541711	103.563	28.5034	NC_042229.1	44	2019-05-12T00:00:00Z	64372	Basidiomycota	Agaricomycetes	Agaricales	Physalacriaceae	Armillaria	0
Metschnikowia bowlesiae UWOPS04-243x5			PRJNA672398	93.037	28.494	NC_050844.1	14	2020-10-27T00:00:00Z	1699426	Ascomycota	Saccharomycetes	Saccharomycetales	Metschnikowiaceae	Metschnikowia	0
Nadvornikia sorediata			NA	29.519	28.4833	MK331994.1	NA	NA	2575987	Ascomycota	Lecanoromycetes	Ostropales	Thelotremateae	Nadvornikia	0
Calonectria ilicicola FJLY41			PRJNA624616	39.891	28.4826	NC_046826.1	20	2020-04-10T00:00:00Z	182845	Ascomycota	Sordariomycetes	Hypocreales	Nectriaceae	Calonectria	0
Metschnikowia similis UWOPS03-158.2			PRJNA672585	99.2	28.4808	NC_050845.1	14	2020-10-27T00:00:00Z	473037	Ascomycota	Saccharomycetes	Saccharomycetales	Metschnikowiaceae	Metschnikowia	0
Pestalotiopsis fici			PRJNA353421	69.529	28.4486	NC_031828.1	44	2016-11-14T00:00:00Z	393283	Ascomycota	Sordariomycetes	Xylariales	Sporocadaceae	Pestalotiopsis	0
Gomphillus americanus			PRJNA387817	28.37	28.4279	NC_034790.1	13	2017-05-24T00:00:00Z	1940652	Ascomycota	Lecanoromycetes	NA	Gomphilloideae	Gomphillus	0
Hirsutella minnesotensis 3608			PRJNA291240	52.245	28.418	NC_027660.1	30	2015-07-28T00:00:00Z	332947	Ascomycota	Sordariomycetes	Hypocreales	Ophiocordycipitaceae	Hirsutella	0
Phyllopsora corallina			PRJNA387871	39.591	28.3979	NC_034779.1	13	2017-05-24T00:00:00Z	1986077	Ascomycota	Lecanoromycetes	NA	Ramalinaceae	Phyllopsora	0
Metarhizium anisopliae ME1			PRJNA16883	24.673	28.3954	NC_008068.1	15	2006-06-06T00:00:00Z	5530	Ascomycota	Sordariomycetes	Hypocreales	Clavicipitaceae	Metarhizium	0
Candida jiufengensis AS2.3688			PRJNA60335	29.672	28.3533	NC_014693.1	17	2010-11-18T00:00:00Z	497108	Ascomycota	Saccharomycetes	Saccharomycetales	Debaryomycetaceae	Candida	0
Pseudocercospora mori			PRJNA439096	49.363	28.3309	NC_037198.1	31	2018-03-23T00:00:00Z	1341201	Ascomycota	Dothideomycetes	Mycosphaerellales	Mycosphaerellaceae	Pseudocercospora	0
Laccaria bicolor			PRJNA550851	95.304	28.322	NC_042773.1	29	2019-06-25T00:00:00Z	29883	Basidiomycota	Agaricomycetes	Agaricales	Tricholomataceae	Laccaria	0.209855
Hypomyces aurantius			PRJNA322474	71.638	28.3146	NC_030206.1	44	2016-05-23T00:00:00Z	29852	Ascomycota	Sordariomycetes	Hypocreales	Hypocreaceae	Hypomyces	0
Pochonia chlamydosporia 170			PRJNA229048	25.615	28.2764	NC_022835.1	15	2013-11-19T00:00:00Z	280754	Ascomycota	Sordariomycetes	Hypocreales	Clavicipitaceae	Pochonia	0
Porodaedalea pini BCRC 35384			PRJNA573170	144.97	28.2638	NC_044675.1	115	2019-09-21T00:00:00Z	108901	Basidiomycota	Agaricomycetes	Hymenochaetales	Hymenochaetaceae	Porodaedalea	0.13796
Trichoderma gamsii KUC1747			PRJNA322466	29.303	28.2531	NC_030218.1	18	2016-05-23T00:00:00Z	398673	Ascomycota	Sordariomycetes	Hypocreales	Hypocreaceae	Trichoderma	0
Metarhizium brunneum 4556	4556	SAMN15394350	PRJNA608152	24.965	28.2516	CP058939.1	15	2020-07-20T00:00:00Z	500148	Ascomycota	Sordariomycetes	Hypocreales	Clavicipitaceae	Metarhizium	0
Ilyonectria destructans			PRJNA325958	42.895	28.2317	NC_030340.1	15	2016-06-17T00:00:00Z	64609	Ascomycota	Sordariomycetes	Hypocreales	Nectriaceae	Ilyonectria	0
Schizopora paradoxa KUC8140			PRJNA573234	57.732	28.2183	NC_044679.1	39	2019-09-21T00:00:00Z	27342	Basidiomycota	Agaricomycetes	Hymenochaetales	Schizoporaceae	Schizopora	0.346428
Aspergillus cristatus YKY807	YKY807	SAMN05257104	PRJNA326057	77.649	28.2167	CM004508.1	0	2016-07-27T00:00:00Z	573508	Ascomycota	Eurotiomycetes	Eurotiales	Aspergillaceae	Aspergillus	0.257569
Aspergillus cristatus			PRJNA717564	77.649	28.2167	NC_054159.1	15	2021-04-15T00:00:00Z	573508	Ascomycota	Eurotiomycetes	Eurotiales	Aspergillaceae	Aspergillus	0.257569
Hirsutella rhossiliensis			PRJNA321904	62.483	28.2125	NC_030164.1	24	2016-05-19T00:00:00Z	111463	Ascomycota	Sordariomycetes	Hypocreales	Ophiocordycipitaceae	Hirsutella	0
Diaporthe sp. DP-2020a	sempervirens		PRJNA649493	79.106	28.1963	CM030978.1	0	2021-04-28T00:00:00Z	2769066	Ascomycota	Sordariomycetes	Diaporthales	Diaporthaceae	Diaporthe	0
Malassezia slooffiae			NA	40.575	28.1799	KY911097.1	NA	NA	76776	Basidiomycota	Malasseziomycetes	Malasseziales	Malasseziaceae	Malassezia	0
Absidia glauca CBS 101.48			PRJNA415454	63.08	28.1785	NC_036158.1	28	2017-10-23T00:00:00Z	4829	Mucoromycota	Mucoromycetes	Mucorales	Cunninghamellaceae	Absidia	1.26823
Trichoderma atroviride ATCC 26799			PRJNA636415	32.758	28.1763	NC_048477.1	21	2020-06-01T00:00:00Z	63577	Ascomycota	Sordariomycetes	Hypocreales	Hypocreaceae	Trichoderma	0
Candida tetrigidarum NRRL Y-48142			PRJNA217250	52.426	28.1559	NC_022157.1	15	2013-08-27T00:00:00Z	434046	Ascomycota	Saccharomycetes	Saccharomycetales	Debaryomycetaceae	Candida	0
Aspergillus chevalieri M1	M1	SAMD00269937	PRJDB10979	51.155	28.1282	AP024424.1	15	2021-01-30T00:00:00Z	182096	Ascomycota	Eurotiomycetes	Eurotiales	Aspergillaceae	Aspergillus	0.390969
Orbiocrella petchii SD3			PRJNA642568	23.794	28.1163	NC_049079.1	16	2020-06-28T00:00:00Z	1105340	Ascomycota	Sordariomycetes	Hypocreales	Clavicipitaceae	Orbiocrella	0
Pseudogymnoascus pannorum NN050741			PRJNA287931	26.918	28.1039	NC_027422.1	15	2015-06-24T00:00:00Z	79858	Ascomycota	Leotiomycetes	Leotiomycetesincertaesedis	Pseudeurotiaceae	Pseudogymnoascus	0
Turbinellus floccosus			PRJNA591504	62.846	28.0766	NC_045218.1	16	2019-11-25T00:00:00Z	288723	Basidiomycota	Agaricomycetes	Gomphales	Gomphaceae	Turbinellus	0
Malassezia globosa CBS7966	CBS7966	SAMN10720087	PRJNA509412	34.687	28.0364	CP046440.1	0	2020-02-06T00:00:00Z	76773	Basidiomycota	Malasseziomycetes	Malasseziales	Malasseziaceae	Malassezia	0
Synchytrium microbalum JEL517		SAMEA104555616	PRJNA550801	23.811	27.9829	NC_042878.1	14	2019-06-25T00:00:00Z	1806994	Chytridiomycota	Chytridiomycetes	Synchytriales	Synchytriaceae	Synchytrium	0
Phialocephala subalpina 70-1			PRJNA70019	43.742	27.948	NC_015789.1	21	2011-07-14T00:00:00Z	576137	Ascomycota	Leotiomycetes	Helotiales	Mollisiaceae	Phialocephala	0
Myochromella boudieri TB01			PRJNA495559	99.774	27.9381	NC_039441.1	34	2018-10-10T00:00:00Z	117066	Basidiomycota	Agaricomycetes	Agaricales	Lyophyllaceae	Myochromella	0.200453
Lyophyllum shimeji			PRJNA484436	73.678	27.9351	NC_038224.1	30	2018-08-03T00:00:00Z	47721	Basidiomycota	Agaricomycetes	Agaricales	Lyophyllaceae	Lyophyllum	0.542903
Clonostachys rosea 6792			PRJNA430613	40.921	27.8977	NC_036667.1	15	2018-01-18T00:00:00Z	29856	Ascomycota	Sordariomycetes	Hypocreales	Bionectriaceae	Clonostachys	0
Podila verticillata NRRL 6337	NRRL 6337	SAMN00699802	PRJNA20603	58.745	27.8883	CM002878.1	26	2014-08-15T00:00:00Z	1069443	Mucoromycota	Mortierellomycetes	Mortierellales	Mortierellaceae	Podila	0
Podila verticillata NRRL 6337			PRJNA13353	58.745	27.8832	NC_006838.1	25	2005-02-04T00:00:00Z	78898	Mucoromycota	Mortierellomycetes	Mortierellales	Mortierellaceae	Podila	0
Zasmidium cellare			PRJNA325969	23.743	27.844	NC_030334.1	15	2016-06-17T00:00:00Z	395010	Ascomycota	Dothideomycetes	Mycosphaerellales	Mycosphaerellaceae	Zasmidium	0
Candida chauliodis NRRL Y-27909			PRJNA217261	77.153	27.8382	NC_022176.1	19	2013-08-27T00:00:00Z	391825	Ascomycota	Saccharomycetes	Saccharomycetales	Debaryomycetaceae	Candida	0.259225
Malassezia obtusa			NA	60.147	27.8252	KY911091.1	NA	NA	76774	Basidiomycota	Malasseziomycetes	Malasseziales	Malasseziaceae	Malassezia	0
Aspergillus pseudoglaucus			PRJNA532008	53.882	27.8052	NC_041427.1	30	2019-04-10T00:00:00Z	1405805	Ascomycota	Eurotiomycetes	Eurotiales	Aspergillaceae	Aspergillus	0
Tolypocladium inflatum ARSEF 3280			PRJNA420703	25.328	27.7874	NC_036382.1	15	2017-12-18T00:00:00Z	29910	Ascomycota	Sordariomycetes	Hypocreales	Ophiocordycipitaceae	Tolypocladium	0
Taphrina betulina UCD315	UCD315	SAMN12708421	PRJNA564291	42.942	27.784	CM018326.1	0	2019-10-07T00:00:00Z	203079	Ascomycota	Taphrinomycetes	Taphrinales	Taphrinaceae	Taphrina	0.465744
Candida pseudojiufengensis AS2.3693			PRJNA217240	33.625	27.7829	NC_022156.1	16	2013-08-27T00:00:00Z	497109	Ascomycota	Saccharomycetes	Saccharomycetales	Debaryomycetaceae	Candida	0
Trichoderma asperellum B05	B05	SAMN02666739	PRJNA438339	29.999	27.7809	KR952346.1	17	2015-06-23T00:00:00Z	101201	Ascomycota	Sordariomycetes	Hypocreales	Hypocreaceae	Trichoderma	0
Trichoderma asperellum B05		SAMN02666739	PRJNA438334	29.999	27.7809	NC_037075.1	17	2018-03-14T00:00:00Z	101201	Ascomycota	Sordariomycetes	Hypocreales	Hypocreaceae	Trichoderma	0
Malassezia globosa			NA	38.672	27.772	KY911089.1	NA	NA	76773	Basidiomycota	Malasseziomycetes	Malasseziales	Malasseziaceae	Malassezia	0
Trichoderma hamatum			PRJNA415453	32.763	27.6715	NC_036144.1	20	2017-10-23T00:00:00Z	49224	Ascomycota	Sordariomycetes	Hypocreales	Hypocreaceae	Trichoderma	0
Geotrichum candidum CLIB 918			PRJNA268631	29.008	27.6441	NC_025768.1	15	2014-11-13T00:00:00Z	1173061	Ascomycota	Saccharomycetes	Saccharomycetales	Dipodascaceae	Geotrichum	0
Moniliophthora roreri			PRJNA66171	93.722	27.6264	NC_015400.1	56	2011-04-22T00:00:00Z	221103	Basidiomycota	Agaricomycetes	Agaricales	Marasmiaceae	Moniliophthora	0.426794
Scopulariopsis brevicaulis			PRJNA680082	28.829	27.5764	NC_051494.1	15	2020-11-22T00:00:00Z	561152	Ascomycota	Sordariomycetes	Microascales	Microascaceae	Scopulariopsis	0
Trichosporon inkin			PRJNA717431	39.466	27.5604	NC_054273.1	22	2021-04-15T00:00:00Z	82517	Basidiomycota	Tremellomycetes	Trichosporonales	Trichosporonaceae	Trichosporon	0
Ophiocordyceps camponoti-floridani EC05	EC05	SAMN13721827	PRJNA596481	272.497	27.5577	CM022976.1	0	2020-05-12T00:00:00Z	2030778	Ascomycota	Sordariomycetes	Hypocreales	Ophiocordycipitaceae	Ophiocordyceps	1.46791
Amanita inopinata			PRJNA591525	59.691	27.5552	NC_045198.1	21	2019-11-25T00:00:00Z	933333	Basidiomycota	Agaricomycetes	Agaricales	Amanitaceae	Amanita	0
Beauveria pseudobassiana C1010			PRJNA226117	28.006	27.5441	NC_022708.1	15	2013-11-03T00:00:00Z	931006	Ascomycota	Sordariomycetes	Hypocreales	Cordycipitaceae	Beauveria	0
Tolypocladium ophioglossoides			PRJNA348062	35.159	27.5292	NC_031384.1	19	2016-10-13T00:00:00Z	71617	Ascomycota	Sordariomycetes	Hypocreales	Ophiocordycipitaceae	Tolypocladium	0
Bacidia sorediata			NA	35.525	27.5271	MK294991.1	NA	NA	1885590	Ascomycota	Lecanoromycetes	Lecanorales	Ramalinaceae	Bacidia	0
Epichloe hybrida			NA	88.75	27.5234	KX066187.1	NA	NA	1915362	Ascomycota	Sordariomycetes	Hypocreales	Clavicipitaceae	Epichloe	0
Epichloe festucae AR5			PRJNA356591	88.744	27.523	NC_032064.1	60	2016-12-07T00:00:00Z	35717	Ascomycota	Sordariomycetes	Hypocreales	Clavicipitaceae	Epichloe	0
Paecilomyces penicillatus SAAS_ppe1			PRJNA553939	27.48	27.5218	NC_043850.1	17	2019-07-22T00:00:00Z	264952	Ascomycota	Sordariomycetes	Hypocreales	Clavicipitaceae	Paecilomyces	0
Trichoderma lixii MUT3171			PRJNA700220	29.791	27.421	NC_052832.1	18	2021-02-09T00:00:00Z	1491472	Ascomycota	Sordariomycetes	Hypocreales	Hypocreaceae	Trichoderma	0
[Candida] intermedia PYCC 4715	PYCC 4715	SAMEA4029009	PRJEB14359	22.057	27.4199	LT635771.1	3	2016-11-25T00:00:00Z	45354	Ascomycota	Saccharomycetes	Saccharomycetales	Metschnikowiaceae	Clavispora	0
Malassezia yamatoensis			NA	41.233	27.3834	KY911098.1	NA	NA	253288	Basidiomycota	Malasseziomycetes	Malasseziales	Malasseziaceae	Malassezia	0
Ustilaginoidea virens P1	P1	SAMN14299956	PRJNA610522	100.571	27.3707	CP049932.1	0	2021-02-03T00:00:00Z	1159556	Ascomycota	Sordariomycetes	Hypocreales	Clavicipitaceae	Ustilaginoidea	0
Beauveria brongniartii			PRJNA31149	33.926	27.336	NC_011194.1	20	2008-09-04T00:00:00Z	118266	Ascomycota	Sordariomycetes	Hypocreales	Cordycipitaceae	Beauveria	0
Verticillium dahliae			PRJNA17339	27.184	27.3175	NC_008248.1	15	2006-07-20T00:00:00Z	27337	Ascomycota	Sordariomycetes	Glomerellales	Plectosphaerellaceae	Verticillium	0
[Candida] intermedia CBS 141442	CBS 141442	SAMEA4029010	PRJEB14359	21.871	27.3056	LT635763.1	3	2016-11-25T00:00:00Z	45354	Ascomycota	Saccharomycetes	Saccharomycetales	Metschnikowiaceae	Clavispora	0
Cladobotryum mycophilum			PRJNA717580	78.529	27.2613	NC_054243.1	54	2021-04-15T00:00:00Z	491253	Ascomycota	Sordariomycetes	Hypocreales	Hypocreaceae	Cladobotryum	0
Beauveria bassiana			PRJNA29521	29.961	27.2454	NC_010652.2	15	2008-05-02T00:00:00Z	176275	Ascomycota	Sordariomycetes	Hypocreales	Cordycipitaceae	Beauveria	0
Trichoderma reesei QM9414			PRJNA12028	42.13	27.2442	NC_003388.1	19	2002-02-05T00:00:00Z	51453	Ascomycota	Sordariomycetes	Hypocreales	Hypocreaceae	Trichoderma	0
Peltigera malacea			PRJNA86933	63.363	27.243	NC_016955.1	29	2012-02-29T00:00:00Z	52884	Ascomycota	Lecanoromycetes	NA	Peltigeraceae	Peltigera	0
Akanthomyces lecanii RCEF 1005			PRJNA624458	24.643	27.241	NC_046840.1	15	2020-04-10T00:00:00Z	2714763	Ascomycota	Sordariomycetes	Hypocreales	Cordycipitaceae	Akanthomyces	0
Mycocalicium subtile			NA	27.263	27.209	KY348761.1	NA	NA	124099	Ascomycota	Eurotiomycetes	Mycocaliciales	Mycocaliciaceae	Mycocalicium	0
Beauveria bassiana ERL836	ERL836	SAMN08211231	PRJNA414160	28.82	27.179	CM020964.1	4	2020-02-03T00:00:00Z	176275	Ascomycota	Sordariomycetes	Hypocreales	Cordycipitaceae	Beauveria	0
Epichloe festucae Fl1	Fl1	SAMN08391367	PRJNA431450	52.96	27.1752	CP031392.1	0	2018-11-23T00:00:00Z	877507	Ascomycota	Sordariomycetes	Hypocreales	Clavicipitaceae	Epichloe	0
Verticillium dahliae XJ592	XJ592	SAMN13021461	PRJNA577186	27.169	27.1559	CM019738.1	0	2019-12-18T00:00:00Z	27337	Ascomycota	Sordariomycetes	Glomerellales	Plectosphaerellaceae	Verticillium	0
Akanthomyces muscarius			PRJNA12115	24.499	27.148	NC_004514.1	15	2003-01-08T00:00:00Z	2231603	Ascomycota	Sordariomycetes	Hypocreales	Cordycipitaceae	Akanthomyces	0
Aspergillus terreus			NA	24.658	27.0906	JQ355001.1	NA	NA	33178	Ascomycota	Eurotiomycetes	Eurotiales	Aspergillaceae	Aspergillus	0
Peltigera membranacea			PRJNA86937	62.785	27.0893	NC_016957.1	27	2012-02-29T00:00:00Z	161997	Ascomycota	Lecanoromycetes	NA	Peltigeraceae	Peltigera	0
Ganoderma leucocontextum			PRJNA479035	88.194	27.0789	NC_037937.1	57	2018-07-05T00:00:00Z	1566825	Basidiomycota	Agaricomycetes	Polyporales	Polyporaceae	Ganoderma	0
Acanthothecis fontana			NA	45.915	27.0391	MK330851.1	NA	NA	2569847	Ascomycota	Lecanoromycetes	Ostropales	Thelotremateae	Acanthothecis	0
Debaryomyces hansenii CBS767	CBS767		PRJNA12410	29.462	27.0077	NC_010166.1	18	2007-12-18T00:00:00Z	4959	Ascomycota	Saccharomycetes	Saccharomycetales	Debaryomycetaceae	Debaryomyces	0
Cordyceps tenuipes			NA	31.386	26.9897	MK234910.1	NA	NA	45847	Ascomycota	Sordariomycetes	Hypocreales	Cordycipitaceae	Cordyceps	0
Tolypocladium cylindrosporum			PRJNA624523	34.698	26.9699	NC_046839.1	24	2020-04-10T00:00:00Z	38005	Ascomycota	Sordariomycetes	Hypocreales	Ophiocordycipitaceae	Tolypocladium	0
Epichloe typhina E8			PRJNA356578	84.63	26.9609	NC_032063.1	56	2016-12-07T00:00:00Z	5113	Ascomycota	Sordariomycetes	Hypocreales	Clavicipitaceae	Epichloe	0
Lomentospora prolificans JHH-5317	JHH-5317	SAMN07322686	PRJNA392827	23.987	26.9354	CM008229.1	3	2017-09-15T00:00:00Z	41688	Ascomycota	Sordariomycetes	Microascales	Microascaceae	Lomentospora	0
Verticillium nonalfalfae			PRJNA311835	26.139	26.9215	NC_029238.1	15	2016-02-12T00:00:00Z	1051616	Ascomycota	Sordariomycetes	Glomerellales	Plectosphaerellaceae	Verticillium	0
Ceratocystis fimbriata			PRJNA576419	103.403	26.9151	NC_044963.1	52	2019-10-08T00:00:00Z	5158	Ascomycota	Sordariomycetes	Microascales	Ceratocystidaceae	Ceratocystis	0
Aspergillus niger CBS 513.88 N909			PRJNA19263	31.103	26.9009	NC_007445.1	16	2005-10-05T00:00:00Z	5061	Ascomycota	Eurotiomycetes	Eurotiales	Aspergillaceae	Aspergillus	0
Madurella mycetomatis			PRJNA172342	45.59	26.8677	NC_018359.1	24	2012-08-10T00:00:00Z	100816	Ascomycota	Sordariomycetes	Sordariales	Sordarialesincertaesedis	Madurella	0
Clavispora lusitaniae CBS 6936			PRJNA217247	24.896	26.8397	NC_022161.1	18	2013-08-27T00:00:00Z	36911	Ascomycota	Saccharomycetes	Saccharomycetales	Metschnikowiaceae	Clavispora	0
Ceratocystis cacaofunesta			PRJNA191546	103.147	26.8277	NC_020430.1	52	2013-02-28T00:00:00Z	386457	Ascomycota	Sordariomycetes	Microascales	Ceratocystidaceae	Ceratocystis	0
Penicillium citrinum			PRJNA628358	27.537	26.8076	NC_047444.1	16	2020-04-26T00:00:00Z	5077	Ascomycota	Eurotiomycetes	Eurotiales	Aspergillaceae	Penicillium	0
Cordyceps militaris EFCC-C2			PRJNA228987	33.277	26.7933	NC_022834.1	15	2013-11-19T00:00:00Z	73501	Ascomycota	Sordariomycetes	Hypocreales	Cordycipitaceae	Cordyceps	0
Cantharellus cibarius			PRJNA190178	58.656	26.7901	NC_020368.1	33	2013-02-25T00:00:00Z	36066	Basidiomycota	Agaricomycetes	Cantharellales	Cantharellaceae	Cantharellus	0
Pleurotus platypus			PRJNA435348	73.807	26.7861	NC_036999.1	34	2018-02-22T00:00:00Z	2015914	Basidiomycota	Agaricomycetes	Agaricales	Pleurotaceae	Pleurotus	2.43879
Ganoderma sinense			PRJNA230090	86.451	26.7828	NC_022933.1	48	2013-11-27T00:00:00Z	36075	Basidiomycota	Agaricomycetes	Polyporales	Polyporaceae	Ganoderma	0
Peltigera dolichorrhiza			PRJNA353444	51.156	26.7808	NC_031804.1	18	2016-11-14T00:00:00Z	176453	Ascomycota	Lecanoromycetes	NA	Peltigeraceae	Peltigera	0
Aspergillus tubingensis 0932			PRJNA16162	33.656	26.7768	NC_007597.1	16	2005-11-09T00:00:00Z	5068	Ascomycota	Eurotiomycetes	Eurotiales	Aspergillaceae	Aspergillus	0
Cantharellus appalachiensis			PRJNA479181	73.562	26.7747	NC_037756.1	41	2018-07-05T00:00:00Z	409893	Basidiomycota	Agaricomycetes	Cantharellales	Cantharellaceae	Cantharellus	0
Ceratocystis albifundus			PRJNA591499	102.548	26.7699	NC_045185.1	52	2019-11-25T00:00:00Z	357446	Ascomycota	Sordariomycetes	Microascales	Ceratocystidaceae	Ceratocystis	0
[Candida] psychrophila NRRL Y-17665			PRJNA414809	38.445	26.7577	NC_036103.1	25	2017-10-18T00:00:00Z	45577	Ascomycota	Saccharomycetes	Saccharomycetales	Debaryomycetaceae	Debaryomyces	0
Candida corydali NRRL Y-27910			PRJNA217249	46.389	26.7542	NC_022172.1	25	2013-08-27T00:00:00Z	391826	Ascomycota	Saccharomycetes	Saccharomycetales	Debaryomycetaceae	Candida	0
Pleurotus cornucopiae			PRJNA483656	72.134	26.7364	NC_038091.1	15	2018-07-31T00:00:00Z	5321	Basidiomycota	Agaricomycetes	Agaricales	Pleurotaceae	Pleurotus	1.66357
Beauveria malawiensis			PRJNA328732	44.135	26.7226	NC_030635.1	30	2016-07-12T00:00:00Z	371061	Ascomycota	Sordariomycetes	Hypocreales	Cordycipitaceae	Beauveria	0
Ganoderma tsugae			PRJNA479200	92.511	26.6736	NC_037936.1	57	2018-07-05T00:00:00Z	34467	Basidiomycota	Agaricomycetes	Polyporales	Polyporaceae	Ganoderma	0
Ganoderma lucidum			PRJNA212720	60.635	26.6727	NC_021750.1	22	2013-07-22T00:00:00Z	5315	Basidiomycota	Agaricomycetes	Polyporales	Polyporaceae	Ganoderma	0
Ganoderma applanatum CGMCC5.249			PRJNA285570	119.803	26.6588	NC_027188.1	15	2015-06-02T00:00:00Z	29884	Basidiomycota	Agaricomycetes	Polyporales	Polyporaceae	Ganoderma	0
Torulaspora globosa CBS 2947			PRJNA289796	45.193	26.6479	NC_027459.1	11	2015-07-14T00:00:00Z	48254	Ascomycota	Saccharomycetes	Saccharomycetales	Saccharomycetaceae	Torulaspora	0.442546
Samsoniella hepiali			NA	24.245	26.6364	KJ764671.1	NA	NA	797268	Ascomycota	Sordariomycetes	Hypocreales	Cordycipitaceae	Samsoniella	0
Zygosaccharomyces parabailii ATCC 60483	ATCC 60483	SAMN06276355	PRJNA369052	29.945	26.6088	CP019506.1	13	2017-02-03T00:00:00Z	1365886	Ascomycota	Saccharomycetes	Saccharomycetales	Saccharomycetaceae	Zygosaccharomyces	1.33578
Clavispora lusitaniae FDAARGOS_655	FDAARGOS_655	SAMN11056370	PRJNA231221	24.186	26.5898	CM025806.1	0	2020-09-21T00:00:00Z	36911	Ascomycota	Saccharomycetes	Saccharomycetales	Metschnikowiaceae	Clavispora	0
Acremonium chrysogenum ATCC 11550	ATCC 11550	SAMN02799700	PRJNA248608	27.31	26.5471	JPKY01000541.1	2	2014-08-15T00:00:00Z	857340	Ascomycota	Sordariomycetes	Hypocreales	Hypocrealesincertaesedis	Acremonium	0
Acremonium chrysogenum ATCC 11550			PRJNA232911	27.266	26.5422	NC_023268.1	17	2014-01-02T00:00:00Z	5044	Ascomycota	Sordariomycetes	Hypocreales	Hypocrealesincertaesedis	Acremonium	0
Lecanicillium saksenae			PRJNA301246	25.919	26.5288	NC_028330.1	15	2015-11-05T00:00:00Z	468837	Ascomycota	Sordariomycetes	Hypocreales	Cordycipitaceae	Lecanicillium	0
Ganoderma sichuanense			NA	57.232	26.4572	MH252531.1	NA	NA	1173713	Basidiomycota	Agaricomycetes	Polyporales	Ganoderma	Ganodermalucidum	0
Aspergillus luchuensis IFO 4308	IFO4308	SAMD00036556	PRJDA66971	31.222	26.4237	AP012272.1	16	2011-10-27T00:00:00Z	1033177	Ascomycota	Eurotiomycetes	Eurotiales	Aspergillaceae	Aspergillus	0
Aspergillus luchuensis			PRJNA509799	31.228	26.4186	NC_040166.1	16	2018-12-14T00:00:00Z	1069201	Ascomycota	Eurotiomycetes	Eurotiales	Aspergillaceae	Aspergillus	0
Metarhizium rileyi RCEF 4871			PRJNA628417	62.514	26.4165	NC_047289.1	42	2020-04-26T00:00:00Z	1649241	Ascomycota	Sordariomycetes	Hypocreales	Clavicipitaceae	Metarhizium	0
Aspergillus luchuensis IFO 4308	IFO 4308	SAMD00269936	PRJDB10968	31.235	26.4127	AP024433.1	15	2021-01-30T00:00:00Z	1069201	Ascomycota	Eurotiomycetes	Eurotiales	Aspergillaceae	Aspergillus	0
Aspergillus luchuensis RIB2601	RIB2601	SAMD00268089	PRJDB6383	31.235	26.4127	AP024442.1	15	2021-01-30T00:00:00Z	1069201	Ascomycota	Eurotiomycetes	Eurotiales	Aspergillaceae	Aspergillus	0
Pleurotus ostreatus P51	PC9		PRJNA670761	73.242	26.3537	NC_009905.1	26	2007-10-12T00:00:00Z	5322	Basidiomycota	Agaricomycetes	Agaricales	Pleurotaceae	Pleurotus	1.6384
Phlyctis petraea			PRJNA546381	49.698	26.3049	NC_042413.1	15	2019-06-06T00:00:00Z	2054620	Ascomycota	Lecanoromycetes	NA	Phlyctidaceae	Phlyctis	0
Scytalidium sp.			NA	96.857	26.2975	MK111108.1	NA	NA	1715249	Ascomycota	Leotiomycetes	NA	NA	Scytalidium	0
Serendipita indica DSM 11827	DSM 11827		PRJEA76339	63.682	26.2931	FQ859090.1	25	2011-10-17T00:00:00Z	1109443	Basidiomycota	Agaricomycetes	Sebacinales	Serendipitaceae	Serendipita	0
Pleurotus eryngii			PRJNA368870	72.65	26.2849	NC_033533.1	34	2017-01-26T00:00:00Z	5323	Basidiomycota	Agaricomycetes	Agaricales	Pleurotaceae	Pleurotus	1.10117
Cairneyella variabilis			PRJNA316297	27.186	26.2709	NC_029759.1	16	2016-03-28T00:00:00Z	1802957	Ascomycota	Leotiomycetes	Helotiales	Helotiaceae	Cairneyella	0
Beauveria caledonica			PRJNA328731	38.316	26.2632	NC_030636.1	27	2016-07-12T00:00:00Z	38006	Ascomycota	Sordariomycetes	Hypocreales	Cordycipitaceae	Beauveria	0
Candida viswanathii CBS4024			PRJNA45985	39.242	26.2474	NC_013809.1	17	2010-02-16T00:00:00Z	5486	Ascomycota	Saccharomycetes	Saccharomycetales	Debaryomycetaceae	Candida	0
Rhizopus oryzae GL3	GL3	SAMN14162327	PRJNA475137	55.901	26.2231	CM022412.1	0	2020-04-08T00:00:00Z	64495	Mucoromycota	Mucoromycetes	Mucorales	Rhizopodaceae	Rhizopus	0.357775
Dactylella tenuis			PRJNA550890	186.056	26.2104	NC_042947.1	74	2019-06-25T00:00:00Z	383872	Ascomycota	Orbiliomycetes	Orbiliales	Orbiliaceae	Dactylella	0.214989
Rhizopus oryzae DAOM 148428			PRJNA13352	54.178	26.1693	NC_006836.1	24	2005-02-04T00:00:00Z	64495	Mucoromycota	Mucoromycetes	Mucorales	Rhizopodaceae	Rhizopus	0.369154
Aspergillus oryzae 3.042	3.042		PRJNA169655	29.192	26.1647	JX129489.1	14	2012-06-26T00:00:00Z	1160506	Ascomycota	Eurotiomycetes	Eurotiales	Aspergillaceae	Aspergillus	0
Aspergillus oryzae 3.042			NA	29.192	26.1647	NC_018100.1	NA	NA	1160506	Ascomycota	Eurotiomycetes	Eurotiales	Aspergillaceae	Aspergillus	0
Aspergillus parasiticus E1365	E1365	SAMN10965579	PRJNA523173	29.194	26.1629	CM023212.1	0	2020-05-26T00:00:00Z	5067	Ascomycota	Eurotiomycetes	Eurotiales	Aspergillaceae	Aspergillus	0
Aspergillus flavus E1404	E1404	SAMN10967260	PRJNA523224	29.199	26.1619	CM023214.1	0	2020-05-26T00:00:00Z	5059	Ascomycota	Eurotiomycetes	Eurotiales	Aspergillaceae	Aspergillus	0
Drechslerella brochopaga YMF1.03216			PRJNA528056	193.195	26.1611	NC_041248.1	79	2019-03-26T00:00:00Z	47238	Ascomycota	Orbiliomycetes	Orbiliales	Orbiliaceae	Drechslerella	0
Aspergillus flavus E1275	E1275	SAMN10926330	PRJNA522289	29.184	26.1582	CM022152.1	0	2020-03-19T00:00:00Z	5059	Ascomycota	Eurotiomycetes	Eurotiales	Aspergillaceae	Aspergillus	0
Aspergillus flavus E1402	E1402	SAMN10967231	PRJNA523216	29.185	26.1573	CM023216.1	0	2020-05-26T00:00:00Z	5059	Ascomycota	Eurotiomycetes	Eurotiales	Aspergillaceae	Aspergillus	0
Aspergillus flavus E1445	E1445	SAMN10967342	PRJNA523235	29.205	26.1565	CM023218.1	0	2020-05-26T00:00:00Z	5059	Ascomycota	Eurotiomycetes	Eurotiales	Aspergillaceae	Aspergillus	0
Aspergillus flavus			NA	29.205	26.1565	JQ355000.1	NA	NA	5059	Ascomycota	Eurotiomycetes	Eurotiales	Aspergillaceae	Aspergillus	0
Aspergillus flavus E1201	E1201	SAMN10574146	PRJNA509212	29.179	26.1558	CM022151.1	0	2020-03-19T00:00:00Z	5059	Ascomycota	Eurotiomycetes	Eurotiales	Aspergillaceae	Aspergillus	0
Aspergillus parasiticus			PRJNA532185	29.141	26.1556	NC_041445.1	17	2019-04-10T00:00:00Z	5067	Ascomycota	Eurotiomycetes	Eurotiales	Aspergillaceae	Aspergillus	0
Aspergillus flavus CA14	CA14	SAMN16212735	PRJNA664384	29.205	26.1531	CP061812.1	0	2020-09-29T00:00:00Z	5059	Ascomycota	Eurotiomycetes	Eurotiales	Aspergillaceae	Aspergillus	0.0171204
Aspergillus flavus E1345	E1345	SAMN10965479	PRJNA523165	29.163	26.153	CM023210.1	0	2020-05-26T00:00:00Z	5059	Ascomycota	Eurotiomycetes	Eurotiales	Aspergillaceae	Aspergillus	0
Aspergillus oryzae RIB40 RIB 40	RIB40		PRJNA28175	29.202	26.1523	NC_008282.1	0	2006-08-11T00:00:00Z	5062	Ascomycota	Eurotiomycetes	Eurotiales	Aspergillaceae	Aspergillus	0.00684885
Aspergillus flavus E1406	E1406	SAMN10967262	PRJNA523229	29.181	26.1437	CM023215.1	0	2020-05-26T00:00:00Z	5059	Ascomycota	Eurotiomycetes	Eurotiales	Aspergillaceae	Aspergillus	0
Kluyveromyces lactis	NRRL Y-1140		PRJNA12377	40.291	26.1423	NC_006077.1	9	2004-07-29T00:00:00Z	28985	Ascomycota	Saccharomycetes	Saccharomycetales	Saccharomycetaceae	Kluyveromyces	0.496389
Ganoderma meredithae CGMCC5.766			PRJNA280326	78.447	26.1399	NC_026782.1	33	2015-04-04T00:00:00Z	154344	Basidiomycota	Agaricomycetes	Polyporales	Polyporaceae	Ganoderma	0
Aspergillus flavus E1316	E1316	SAMN10953973	PRJNA522783	29.209	26.1358	CM023208.1	0	2020-05-26T00:00:00Z	5059	Ascomycota	Eurotiomycetes	Eurotiales	Aspergillaceae	Aspergillus	0
Aspergillus flavus E1293	E1293	SAMN10940921	PRJNA522457	29.202	26.1352	CM023206.1	0	2020-05-26T00:00:00Z	5059	Ascomycota	Eurotiomycetes	Eurotiales	Aspergillaceae	Aspergillus	0
Aspergillus parasiticus E1443	E1443	SAMN10967337	PRJNA523233	29.153	26.1277	CM023217.1	0	2020-05-26T00:00:00Z	5067	Ascomycota	Eurotiomycetes	Eurotiales	Aspergillaceae	Aspergillus	0
Aspergillus parasiticus E1337	E1337	SAMN10954704	PRJNA522796	29.134	26.1275	CM023207.1	0	2020-05-26T00:00:00Z	5067	Ascomycota	Eurotiomycetes	Eurotiales	Aspergillaceae	Aspergillus	0
Cordyceps cicadae CCAD02			PRJNA532109	56.581	26.1218	NC_041489.1	43	2019-04-10T00:00:00Z	218633	Ascomycota	Sordariomycetes	Hypocreales	Cordycipitaceae	Cordyceps	0
Sarocladium implicatum			PRJNA276220	22.376	26.1173	NC_026534.1	12	2015-02-25T00:00:00Z	1610689	Ascomycota	Sordariomycetes	Hypocreales	Sarocladiaceae	Sarocladium	0
Aspergillus parasiticus E1348	E1348	SAMN10965539	PRJNA523169	29.156	26.1147	CM023211.1	0	2020-05-26T00:00:00Z	5067	Ascomycota	Eurotiomycetes	Eurotiales	Aspergillaceae	Aspergillus	0
Metschnikowia kipukae UWOPS00-669.2			PRJNA672436	33.454	26.1015	NC_050837.1	14	2020-10-27T00:00:00Z	197673	Ascomycota	Saccharomycetes	Saccharomycetales	Metschnikowiaceae	Metschnikowia	0
Tolypocladium guangdongense			PRJNA717615	46.102	26.0965	NC_054274.1	30	2021-04-15T00:00:00Z	2730933	Ascomycota	Sordariomycetes	Hypocreales	Ophiocordycipitaceae	Tolypocladium	0
Aspergillus parasiticus E1319	E1319	SAMN10954661	PRJNA522792	29.308	26.0714	CM023209.1	0	2020-05-26T00:00:00Z	5067	Ascomycota	Eurotiomycetes	Eurotiales	Aspergillaceae	Aspergillus	0
Aspergillus flavus E1288	E1288	SAMN10940910	PRJNA522452	29.455	26.0567	CM022154.1	0	2020-03-19T00:00:00Z	5059	Ascomycota	Eurotiomycetes	Eurotiales	Aspergillaceae	Aspergillus	0
Aspergillus flavus E1236	E1236	SAMN10926150	PRJNA522284	29.528	26.0532	CM022153.1	0	2020-03-19T00:00:00Z	5059	Ascomycota	Eurotiomycetes	Eurotiales	Aspergillaceae	Aspergillus	0
Aspergillus flavus E1376	E1376	SAMN10967212	PRJNA523208	29.435	26.0472	CM023213.1	0	2020-05-26T00:00:00Z	5059	Ascomycota	Eurotiomycetes	Eurotiales	Aspergillaceae	Aspergillus	0
Pseudocercospora fijiensis			PRJNA557923	74.089	26.0417	NC_044132.1	28	2019-08-01T00:00:00Z	1873960	Ascomycota	Dothideomycetes	Mycosphaerellales	Mycosphaerellaceae	Pseudocercospora	0
Metschnikowia colocasiae UWOPS03-134.2			PRJNA661924	62.609	26.0282	NC_050302.1	14	2020-09-15T00:00:00Z	473035	Ascomycota	Saccharomycetes	Saccharomycetales	Metschnikowiaceae	Metschnikowia	0
Taiwanofungus camphoratus			PRJNA550790	114.922	26.0081	NC_042771.1	57	2019-06-25T00:00:00Z	2696576	Basidiomycota	Agaricomycetes	Polyporales	Polyporalesincertaesedis	Taiwanofungus	0
Metschnikowia kamakouana UWOPS04-112.5			PRJNA657590	52.527	25.9733	NC_050172.1	14	2020-08-17T00:00:00Z	301367	Ascomycota	Saccharomycetes	Saccharomycetales	Metschnikowiaceae	Metschnikowia	0
Beauveria lii			PRJNA707998	59.014	25.9667	NC_053825.1	30	2021-03-26T00:00:00Z	1290591	Ascomycota	Sordariomycetes	Hypocreales	Cordycipitaceae	Beauveria	0
Candida oxycetoniae AS2.3656			PRJNA217246	62.593	25.9326	NC_022162.1	25	2013-08-27T00:00:00Z	497107	Ascomycota	Saccharomycetes	Saccharomycetales	Debaryomycetaceae	Candida	0
Gamarada debralockiae			NA	28.168	25.923	MG704281.1	NA	NA	2037899	Ascomycota	Leotiomycetes	Helotiales	NA	Gamarada	0
Aspergillus flavus SU-16	SU-16	SAMN13641192	PRJNA596890	28.58	25.8922	CP047257.1	0	2020-01-11T00:00:00Z	5059	Ascomycota	Eurotiomycetes	Eurotiales	Aspergillaceae	Aspergillus	0
Exophiala dermatitidis NIH/UT8656	NIH/UT8656		PRJNA225511	26.004	25.8806	NW_008751656.1	16	2014-09-12T00:00:00Z	858893	Ascomycota	Eurotiomycetes	Chaetothyriales	Herpotrichiellaceae	Exophiala	0
Parengyodontium album			PRJNA359038	28.081	25.868	NC_032302.1	17	2016-12-27T00:00:00Z	37998	Ascomycota	Sordariomycetes	Hypocreales	Cordycipitaceae	Parengyodontium	0.288451
Kluyveromyces lactis GG799	GG799	SAMN06921775	PRJNA386037	39.914	25.8606	CP021245.1	0	2017-05-19T00:00:00Z	28985	Ascomycota	Saccharomycetes	Saccharomycetales	Saccharomycetaceae	Kluyveromyces	0
Metschnikowia orientalis UWOPS 99-745.6			PRJNA672414	56.695	25.8594	NC_050842.1	14	2020-10-27T00:00:00Z	150224	Ascomycota	Saccharomycetes	Saccharomycetales	Metschnikowiaceae	Metschnikowia	0
Exophiala dermatitidis CBS 109144	CBS 109144	SAMN13738712	PRJNA599081	26.059	25.8529	CM021337.1	0	2020-02-21T00:00:00Z	5970	Ascomycota	Eurotiomycetes	Chaetothyriales	Herpotrichiellaceae	Exophiala	0
Exophiala lecanii-corni CBS 102400	CBS 102400	SAMN09980456	PRJNA489473	28.896	25.8306	CP034382.1	0	2018-12-19T00:00:00Z	91925	Ascomycota	Eurotiomycetes	Chaetothyriales	Herpotrichiellaceae	Exophiala	0
Candida saraburiensis KU-Xs13			PRJNA217229	32.135	25.7943	NC_022152.1	18	2013-08-27T00:00:00Z	694444	Ascomycota	Saccharomycetes	Saccharomycetales	Debaryomycetaceae	Candida	0
Monascus purpureus GB-01	GB-01	SAMD00156808	PRJDB7887	27.264	25.7629	AP019407.1	16	2019-02-05T00:00:00Z	5098	Ascomycota	Eurotiomycetes	Eurotiales	Aspergillaceae	Monascus	0
Metschnikowia lochheadii UWOPS 99-661.1			PRJNA661812	76.321	25.7557	NC_050374.1	14	2020-09-15T00:00:00Z	135832	Ascomycota	Saccharomycetes	Saccharomycetales	Metschnikowiaceae	Metschnikowia	0
[Candida] sake CBS 159			PRJNA217248	26.205	25.7355	NC_022168.1	17	2013-08-27T00:00:00Z	39397	Ascomycota	Saccharomycetes	Saccharomycetales	Debaryomycetaceae	Teunomyces	0
Thelephora ganbajun			NA	52.857	25.7279	KY245891.1	NA	NA	370292	Basidiomycota	Agaricomycetes	Thelephorales	Thelephoraceae	Thelephora	0
Pertusaria propinqua			PRJNA489908	79.765	25.7105	NC_039355.1	19	2018-09-19T00:00:00Z	2283411	Ascomycota	Lecanoromycetes	NA	Pertusariaceae	Pertusaria	0
Amanita bisporigera			PRJNA591529	76.761	25.6667	NC_045196.1	26	2019-11-25T00:00:00Z	87325	Basidiomycota	Agaricomycetes	Agaricales	Amanitaceae	Amanita	0.260549
Aspergillus sp.			NA	31.374	25.655	MK038875.1	NA	NA	5065	Ascomycota	Eurotiomycetes	Eurotiales	Aspergillaceae	Aspergillus	0
Metschnikowia cerradonensis UFMG03-T68.1			PRJNA661933	92.261	25.5829	NC_050344.1	14	2020-09-15T00:00:00Z	390697	Ascomycota	Saccharomycetes	Saccharomycetales	Metschnikowiaceae	Metschnikowia	0
Penicillium polonicum		SAMN04395165	PRJNA322157	28.192	25.564	NC_030172.1	15	2016-05-19T00:00:00Z	60169	Ascomycota	Eurotiomycetes	Eurotiales	Aspergillaceae	Penicillium	0
Metschnikowia matae UFMG-CM-Y391			PRJNA661845	82.136	25.5625	NC_050382.1	14	2020-09-15T00:00:00Z	1697385	Ascomycota	Saccharomycetes	Saccharomycetales	Metschnikowiaceae	Metschnikowia	0
Rhizopus oryzae GL44	GL44	SAMN14162305	PRJNA475137	58.716	25.562	CM022338.1	0	2020-04-01T00:00:00Z	64495	Mucoromycota	Mucoromycetes	Mucorales	Rhizopodaceae	Rhizopus	0.681245
Rhizopus oryzae GL42	GL42	SAMN14162320	PRJNA475137	58.716	25.562	CM022413.1	0	2020-04-08T00:00:00Z	64495	Mucoromycota	Mucoromycetes	Mucorales	Rhizopodaceae	Rhizopus	0.340623
Rhizopus oryzae GL56	GL56	SAMN14162306	PRJNA475137	58.716	25.5603	CM022335.1	0	2020-04-01T00:00:00Z	64495	Mucoromycota	Mucoromycetes	Mucorales	Rhizopodaceae	Rhizopus	0
Rhizopus oryzae GL43	GL43	SAMN14162321	PRJNA475137	58.716	25.5586	CM022414.1	0	2020-04-08T00:00:00Z	64495	Mucoromycota	Mucoromycetes	Mucorales	Rhizopodaceae	Rhizopus	0
Rhizopus oryzae GL45	GL45	SAMN14162304	PRJNA475137	58.716	25.5569	CM022337.1	4	2020-04-01T00:00:00Z	64495	Mucoromycota	Mucoromycetes	Mucorales	Rhizopodaceae	Rhizopus	0.340623
Rhizopus oryzae GL10	GL10	SAMN14162353	PRJNA475137	58.716	25.5569	CM022329.1	0	2020-04-01T00:00:00Z	64495	Mucoromycota	Mucoromycetes	Mucorales	Rhizopodaceae	Rhizopus	0
Rhizopus oryzae GL34	GL34	SAMN14162303	PRJNA475137	58.716	25.5569	CM022336.1	0	2020-04-01T00:00:00Z	64495	Mucoromycota	Mucoromycetes	Mucorales	Rhizopodaceae	Rhizopus	0
Rhizopus oryzae GL30	GL30	SAMN14162347	PRJNA475137	58.716	25.5552	CM022324.1	0	2020-04-01T00:00:00Z	64495	Mucoromycota	Mucoromycetes	Mucorales	Rhizopodaceae	Rhizopus	0.681245
Rhizopus oryzae GL46	GL46	SAMN14162307	PRJNA475137	58.716	25.5552	CM022334.1	0	2020-04-01T00:00:00Z	64495	Mucoromycota	Mucoromycetes	Mucorales	Rhizopodaceae	Rhizopus	0.681245
Rhizopus oryzae GL6	GL6	SAMN14162319	PRJNA475137	58.716	25.5552	CM022417.1	0	2020-04-08T00:00:00Z	64495	Mucoromycota	Mucoromycetes	Mucorales	Rhizopodaceae	Rhizopus	0.681245
Rhizopus oryzae GL22	GL22	SAMN14162311	PRJNA475137	58.716	25.5552	CM022332.1	0	2020-04-01T00:00:00Z	64495	Mucoromycota	Mucoromycetes	Mucorales	Rhizopodaceae	Rhizopus	0
Rhizopus oryzae GL29	GL29	SAMN14162308	PRJNA475137	58.716	25.5552	CM022333.1	0	2020-04-01T00:00:00Z	64495	Mucoromycota	Mucoromycetes	Mucorales	Rhizopodaceae	Rhizopus	0
Rhizopus oryzae GL7	GL7	SAMN14162318	PRJNA475137	58.716	25.5552	CM022416.1	0	2020-04-08T00:00:00Z	64495	Mucoromycota	Mucoromycetes	Mucorales	Rhizopodaceae	Rhizopus	0
Rhizopus oryzae GL37	GL37	SAMN14162317	PRJNA475137	58.715	25.5539	CM022415.1	0	2020-04-08T00:00:00Z	64495	Mucoromycota	Mucoromycetes	Mucorales	Rhizopodaceae	Rhizopus	0.340628
Cantharellus lutescens			PRJNA479321	80.736	25.5537	NC_037757.1	49	2018-07-05T00:00:00Z	104198	Basidiomycota	Agaricomycetes	Cantharellales	Cantharellaceae	Cantharellus	0
Diddensiella santjacobensis CBS 8183			PRJNA217245	64.525	25.5529	NC_022155.1	17	2013-08-27T00:00:00Z	2704139	Ascomycota	Saccharomycetes	Saccharomycetales	Trichomonascaceae	Diddensiella	0
Rhizopus oryzae GL31	GL31	SAMN14162312	PRJNA475137	58.715	25.5522	CM022331.1	0	2020-04-01T00:00:00Z	64495	Mucoromycota	Mucoromycetes	Mucorales	Rhizopodaceae	Rhizopus	0
Rhizopus oryzae GL32	GL32	SAMN14162316	PRJNA475137	58.715	25.5505	CM022418.1	0	2020-04-08T00:00:00Z	64495	Mucoromycota	Mucoromycetes	Mucorales	Rhizopodaceae	Rhizopus	0.681257
Rhizopus oryzae GL49	GL49	SAMN14162328	PRJNA475137	58.715	25.5505	CM022323.1	0	2020-04-01T00:00:00Z	64495	Mucoromycota	Mucoromycetes	Mucorales	Rhizopodaceae	Rhizopus	0
Rhizopus oryzae GL17	GL17	SAMN14162350	PRJNA475137	58.715	25.5505	CM022326.1	0	2020-04-01T00:00:00Z	64495	Mucoromycota	Mucoromycetes	Mucorales	Rhizopodaceae	Rhizopus	0
Rhizopus oryzae GL53	GL53	SAMN14162315	PRJNA475137	58.715	25.5505	CM022327.1	0	2020-04-01T00:00:00Z	64495	Mucoromycota	Mucoromycetes	Mucorales	Rhizopodaceae	Rhizopus	0
Rhizopus oryzae GL38	GL38	SAMN14162313	PRJNA475137	58.715	25.5505	CM022330.1	0	2020-04-01T00:00:00Z	64495	Mucoromycota	Mucoromycetes	Mucorales	Rhizopodaceae	Rhizopus	0
Rhizopus oryzae GL41	GL41	SAMN14162326	PRJNA475137	58.715	25.5505	CM022411.1	0	2020-04-08T00:00:00Z	64495	Mucoromycota	Mucoromycetes	Mucorales	Rhizopodaceae	Rhizopus	0
Rhizopus oryzae GL40	GL40	SAMN14162314	PRJNA475137	58.715	25.5488	CM022328.1	0	2020-04-01T00:00:00Z	64495	Mucoromycota	Mucoromycetes	Mucorales	Rhizopodaceae	Rhizopus	0.195861
Rhizopus oryzae GL2	GL2	SAMN14162346	PRJNA475137	58.715	25.5488	CM022322.1	0	2020-04-01T00:00:00Z	64495	Mucoromycota	Mucoromycetes	Mucorales	Rhizopodaceae	Rhizopus	0
Rhizopus oryzae GL26	GL26	SAMN14162348	PRJNA475137	58.715	25.5488	CM022325.1	0	2020-04-01T00:00:00Z	64495	Mucoromycota	Mucoromycetes	Mucorales	Rhizopodaceae	Rhizopus	0
Agrocybe aegerita			NA	116.329	25.5362	MF979820.1	NA	NA	5400	Basidiomycota	Agaricomycetes	Agaricales	Bolbitiaceae	Agrocybe	0
Arthonia susa			NA	50.798	25.5207	MH015348.1	NA	NA	2488734	Ascomycota	Arthoniomycetes	Arthoniales	Arthoniaceae	Arthonia	0
Pneumocystis jirovecii			NA	35.634	25.5206	JX855936.1	NA	NA	42068	Ascomycota	Pneumocystidomycetes	Pneumocystidaceae	Pneumocystis	Pneumocystis	0
Rhizopus oryzae GL52	GL52	SAMN14162302	PRJNA475137	64.545	25.5109	CM022358.1	0	2020-04-01T00:00:00Z	64495	Mucoromycota	Mucoromycetes	Mucorales	Rhizopodaceae	Rhizopus	0.309861
Pneumocystis jirovecii			PRJNA190129	35.626	25.5038	NC_020331.1	14	2013-02-25T00:00:00Z	42068	Ascomycota	Pneumocystidomycetes	NA	Pneumocystidaceae	Pneumocystis	0
Cladophialophora carrionii			NA	26.795	25.4973	LGRB01000023.1	NA	NA	86049	Ascomycota	Eurotiomycetes	Chaetothyriales	Herpotrichiellaceae	Cladophialophora	0
Cladophialophora carrionii KSF	KSF	SAMN03782125	PRJNA287439	26.795	25.4973	CM004524.1	16	2016-08-09T00:00:00Z	86049	Ascomycota	Eurotiomycetes	Chaetothyriales	Herpotrichiellaceae	Cladophialophora	0
Aspergillus fumigatus			NA	30.696	25.4821	NC_017016.1	NA	NA	746128	Ascomycota	Eurotiomycetes	Eurotiales	Aspergillaceae	Aspergillus	0
Byssochlamys spectabilis MTDF-01	MTDF-01	SAMN10127184	PRJNA493022	23.227	25.4747	CM012224.1	0	2019-01-04T00:00:00Z	264951	Ascomycota	Eurotiomycetes	Eurotiales	Thermoascaceae	Byssochlamys	0
Penicillium solitum 20-01	IBT 29525		PRJNA395479	28.601	25.4711	NC_016187.1	16	2011-11-15T00:00:00Z	60172	Ascomycota	Eurotiomycetes	Eurotiales	Aspergillaceae	Penicillium	0
Metschnikowia continentalis UWOPS 96-173			PRJNA661782	79.731	25.4506	NC_050341.1	14	2020-09-15T00:00:00Z	73517	Ascomycota	Saccharomycetes	Saccharomycetales	Metschnikowiaceae	Metschnikowia	0
Trametes versicolor			PRJNA717571	67.318	25.4375	NC_054271.1	38	2021-04-15T00:00:00Z	5325	Basidiomycota	Agaricomycetes	Polyporales	Polyporaceae	Trametes	0
Ganoderma calidophilum			PRJNA479105	124.588	25.435	NC_037938.1	76	2018-07-05T00:00:00Z	2026244	Basidiomycota	Agaricomycetes	Polyporales	Polyporaceae	Ganoderma	0
Penicillium nordicum UASWS BFE487	UASWS BFE487	SAMN02666716	PRJNA239658	28.52	25.4348	KR952336.1	17	2015-07-16T00:00:00Z	229535	Ascomycota	Eurotiomycetes	Eurotiales	Aspergillaceae	Penicillium	0
Aspergillus fischeri			NA	34.373	25.4328	JQ354995.1	NA	NA	36630	Ascomycota	Eurotiomycetes	Eurotiales	Aspergillaceae	Aspergillus	0
Penicillium roqueforti UASWS P1	UASWS P1	SAMN02666700	PRJNA287952	29.908	25.3945	KR952335.1	19	2015-06-23T00:00:00Z	5082	Ascomycota	Eurotiomycetes	Eurotiales	Aspergillaceae	Penicillium	0
Penicillium roqueforti UASWS P1	LCP96 04111	SAMN02666700	PRJNA691334	29.908	25.3945	NC_027416.1	19	2015-06-24T00:00:00Z	5082	Ascomycota	Eurotiomycetes	Eurotiales	Aspergillaceae	Penicillium	0
Aspergillus fumigatus SGAir0713	SGAir0713	SAMN11579506	PRJNA388547	31.749	25.3772	CM016889.1	0	2019-06-18T00:00:00Z	746128	Ascomycota	Eurotiomycetes	Eurotiales	Aspergillaceae	Aspergillus	0
Penicillium digitatum Pd1	Pd1	SAMN02981416	PRJNA302315	28.97	25.34	CM001644.1	15	2012-12-03T00:00:00Z	1170230	Ascomycota	Eurotiomycetes	Eurotiales	Aspergillaceae	Penicillium	0
Penicillium digitatum Pd01-ZJU pd01			PRJNA62571	28.978	25.3399	NC_015080.1	15	2011-02-07T00:00:00Z	36651	Ascomycota	Eurotiomycetes	Eurotiales	Aspergillaceae	Penicillium	0
Penicillium digitatum PHI26	PHI26	SAMN02399970	PRJNA157541	28.977	25.3373	CM001645.1	15	2012-12-03T00:00:00Z	1170229	Ascomycota	Eurotiomycetes	Eurotiales	Aspergillaceae	Penicillium	0
Coccocarpia palmicola			PRJNA383177	73.992	25.2987	NC_034332.1	16	2017-04-17T00:00:00Z	301477	Ascomycota	Lecanoromycetes	NA	Coccocarpiaceae	Coccocarpia	0
Dactylella sp.			NA	190.642	25.2846	MK550697.1	NA	NA	1814903	Ascomycota	Orbiliomycetes	Orbiliales	Orbiliaceae	Dactylella	0
Tricholomella constricta TC01ssc01			PRJNA495561	65.087	25.2785	NC_039443.1	16	2018-10-10T00:00:00Z	117010	Basidiomycota	Agaricomycetes	Agaricales	Lyophyllaceae	Tricholomella	0.307281
Torulaspora delbrueckii CBS 5448			PRJNA288963	28.793	25.27	NC_027433.1	8	2015-07-08T00:00:00Z	4950	Ascomycota	Saccharomycetes	Saccharomycetales	Saccharomycetaceae	Torulaspora	2.08384
Hirsutella vermicola			PRJNA422890	53.793	25.2672	NC_036610.1	27	2018-01-17T00:00:00Z	369263	Ascomycota	Sordariomycetes	Hypocreales	Ophiocordycipitaceae	Hirsutella	0
Pleurotus pulmonarius			NA	70.674	25.2639	MG596520.1	NA	NA	28995	Basidiomycota	Agaricomycetes	Agaricales	Pleurotaceae	Pleurotus	0
Metschnikowia matae var. maris UFMG-CM-Y397			PRJNA661844	75.407	25.2244	NC_050381.1	14	2020-09-15T00:00:00Z	1697387	Ascomycota	Saccharomycetes	Saccharomycetales	Metschnikowiaceae	Metschnikowia	0
Metschnikowia santaceciliae UWOPS 01-142b1			PRJNA661828	81.062	25.1955	NC_050379.1	14	2020-09-15T00:00:00Z	197674	Ascomycota	Saccharomycetes	Saccharomycetales	Metschnikowiaceae	Metschnikowia	0
Orbilia dorsalia 1835			PRJNA532210	191.042	25.1913	NC_041448.1	21	2019-04-10T00:00:00Z	661577	Ascomycota	Orbiliomycetes	Orbiliales	Orbiliaceae	Orbilia	0
Aspergillus flavus TCM2014			PRJNA281892	31.602	25.1661	NC_026920.1	17	2015-04-22T00:00:00Z	5059	Ascomycota	Eurotiomycetes	Eurotiales	Aspergillaceae	Aspergillus	0
Penicillium sp. ShG4C			NA	26.725	25.1637	KX931017.1	NA	NA	1909432	Ascomycota	Eurotiomycetes	Eurotiales	Aspergillaceae	Penicillium	0
Aspergillus ustus 3.3904			PRJNA267293	33.007	25.1613	NC_025570.1	18	2014-11-14T00:00:00Z	40382	Ascomycota	Eurotiomycetes	Eurotiales	Aspergillaceae	Aspergillus	0
Shiraia bambusicola			PRJNA281823	39.03	25.1576	NC_026869.1	17	2015-04-22T00:00:00Z	224420	Ascomycota	Dothideomycetes	Pleosporales	Shiraiaceae	Shiraia	0
Sporothrix schenckii ATCC 10268			PRJNA71799	27.125	25.0986	NC_015923.1	17	2011-08-10T00:00:00Z	29908	Ascomycota	Sordariomycetes	Ophiostomatales	Ophiostomataceae	Sporothrix	0
Candida metapsilosis MCO448			PRJNA13794	24.152	25.0911	NC_006971.1	15	2005-04-19T00:00:00Z	273372	Ascomycota	Saccharomycetes	Saccharomycetales	Debaryomycetaceae	Candida	0
Candida orthopsilosis MCO456			PRJNA13793	22.528	25.0355	NC_006972.1	15	2005-04-19T00:00:00Z	273371	Ascomycota	Saccharomycetes	Saccharomycetales	Debaryomycetaceae	Candida	0
Inonotus obliquus NBRC113408		SAMD00174701	PRJNA573150	119.11	25.008	NC_044740.1	58	2019-09-21T00:00:00Z	167356	Basidiomycota	Agaricomycetes	Hymenochaetales	Hymenochaetaceae	Inonotus	0
Orbilia oligospora			PRJNA528044	160.613	24.965	NC_041246.1	56	2019-03-26T00:00:00Z	2813651	Ascomycota	Orbiliomycetes	Orbiliales	Orbiliaceae	Orbilia	0
Aspergillus clavatus			NA	35.056	24.9629	JQ354999.1	NA	NA	5057	Ascomycota	Eurotiomycetes	Eurotiales	Aspergillaceae	Aspergillus	0
Aspergillus nidulans FGSC A4	FGSC A4		PRJNA13961	33.227	24.9376	NC_017896.1	20	2012-05-09T00:00:00Z	227321	Ascomycota	Eurotiomycetes	Eurotiales	Aspergillaceae	Aspergillus	0
Talaromyces stipitatus			NA	36.351	24.9209	JQ354994.1	NA	NA	28564	Ascomycota	Eurotiomycetes	Eurotiales	Trichocomaceae	Talaromyces	0
Lachancea thermotolerans CBS 6340			PRJNA13307	23.584	24.8813	NC_006626.1	11	2005-01-14T00:00:00Z	381046	Ascomycota	Saccharomycetes	Saccharomycetales	Saccharomycetaceae	Lachancea	0
Metschnikowia hawaiiensis UWOPS87-2203.2			PRJNA661865	51.759	24.873	NC_050340.1	14	2020-09-15T00:00:00Z	27323	Ascomycota	Saccharomycetes	Saccharomycetales	Metschnikowiaceae	Metschnikowia	0
Esteya vermicola			PRJNA394340	46.507	24.8543	NC_035254.1	14	2017-07-14T00:00:00Z	522482	Ascomycota	Sordariomycetes	Ophiostomatales	Ophiostomataceae	Esteya	0
Talaromyces pinophilus 1-95	34700	SAMN04451644	PRJNA310372	31.729	24.8416	CP017352.1	0	2017-07-18T00:00:00Z	128442	Ascomycota	Eurotiomycetes	Eurotiales	Trichocomaceae	Talaromyces	0
Sporothrix pallida SPA8	SPA8		PRJNA248334	35.458	24.8209	CM003773.1	0	2016-02-09T00:00:00Z	431197	Ascomycota	Sordariomycetes	Ophiostomatales	Ophiostomataceae	Sporothrix	0
[Candida] torresii CBS 5152			PRJNA672588	48.347	24.7937	NC_050839.1	14	2020-10-27T00:00:00Z	45599	Ascomycota	Saccharomycetes	Saccharomycetales	Metschnikowiaceae	Metschnikowia	0
Leptogium hirsutum			PRJNA389090	120.92	24.7717	NC_034928.1	18	2017-06-02T00:00:00Z	1486872	Ascomycota	Lecanoromycetes	NA	Collemataceae	Leptogium	0.165399
Dictyophora indusiata			PRJNA650480	89.139	24.7389	NC_050041.1	51	2020-08-03T00:00:00Z	146777	Basidiomycota	Agaricomycetes	Phallales	Phallaceae	Dictyophora	0
Penicillium chrysogenum P2niaD18	P2niaD18	SAMN02742620	PRJNA246057	27.017	24.7067	CM002802.1	0	2014-06-23T00:00:00Z	5076	Ascomycota	Eurotiomycetes	Eurotiales	Aspergillaceae	Penicillium	0
Penicillium chrysogenum			NA	27.017	24.7067	JQ354996.1	NA	NA	5076	Ascomycota	Eurotiomycetes	Eurotiales	Aspergillaceae	Penicillium	0
Metschnikowia agaves UWOPS 92-207.1			PRJNA661793	61.425	24.6805	NC_050343.1	14	2020-09-15T00:00:00Z	56417	Ascomycota	Saccharomycetes	Saccharomycetales	Metschnikowiaceae	Metschnikowia	0.976801
Trametes coccinea			PRJNA717455	99.976	24.6769	NC_054272.1	54	2021-04-15T00:00:00Z	158605	Basidiomycota	Agaricomycetes	Polyporales	Polyporaceae	Trametes	0
[Candida] ipomoeae UWOPS01-141c3			PRJNA661834	77.864	24.6648	NC_050380.1	14	2020-09-15T00:00:00Z	1807681	Ascomycota	Saccharomycetes	Saccharomycetales	Metschnikowiaceae	Metschnikowia	0
Talaromyces marneffei MP1			PRJNA12182	35.438	24.6289	NC_005256.1	25	2003-12-03T00:00:00Z	37727	Ascomycota	Eurotiomycetes	Eurotiales	Trichocomaceae	Talaromyces	0
Candida blackwelliae AS2.3639			PRJNA217242	32.053	24.6092	NC_022173.1	14	2013-08-27T00:00:00Z	497110	Ascomycota	Saccharomycetes	Saccharomycetales	Debaryomycetaceae	Candida	0
Arthrobotrys musiformis			PRJNA532190	179.06	24.5817	NC_041444.1	72	2019-04-10T00:00:00Z	47236	Ascomycota	Orbiliomycetes	Orbiliales	Orbiliaceae	Arthrobotrys	0
Meyerozyma guilliermondii CBS 2030			PRJNA217230	31.07	24.58	NC_022154.1	20	2013-08-27T00:00:00Z	4929	Ascomycota	Saccharomycetes	Saccharomycetales	Debaryomycetaceae	Meyerozyma	0
Lachancea sp. PJ-2012a			NA	25.658	24.5771	HE983610.1	NA	NA	1230904	Ascomycota	Saccharomycetes	Saccharomycetales	Saccharomycetaceae	Lachancea	0
Ophiostoma novo-ulmi subsp. novo-ulmi			NA	65.095	24.5656	MG020143.1	NA	NA	170179	Ascomycota	Sordariomycetes	Ophiostomatales	Ophiostomataceae	Ophiostoma	0
Amanita phalloides			PRJNA591534	101.106	24.5554	NC_045200.1	49	2019-11-25T00:00:00Z	67723	Basidiomycota	Agaricomycetes	Agaricales	Amanitaceae	Amanita	0
Amanita pseudoporphyria			PRJNA591533	52.733	24.5482	NC_045194.1	22	2019-11-25T00:00:00Z	67725	Basidiomycota	Agaricomycetes	Agaricales	Amanitaceae	Amanita	0
Torulaspora delbrueckii COFT1	COFT1	SAMN08580061	PRJNA435462	47.174	24.5326	CP027655.1	0	2018-03-21T00:00:00Z	4950	Ascomycota	Saccharomycetes	Saccharomycetales	Saccharomycetaceae	Torulaspora	0
Cladophialophora bantiana			PRJNA328695	26.821	24.5293	NC_030600.1	16	2016-07-12T00:00:00Z	89940	Ascomycota	Eurotiomycetes	Chaetothyriales	Herpotrichiellaceae	Cladophialophora	0
Ophiostoma novo-ulmi subsp. novo-ulmi H327	H327	SAMN02981468	PRJNA173023	66.357	24.4933	CM001753.1	0	2013-01-22T00:00:00Z	1224258	Ascomycota	Sordariomycetes	Ophiostomatales	Ophiostomataceae	Ophiostoma	0
Nannizzia nana ATCC 42129			PRJNA38603	24.105	24.4721	NC_012830.1	15	2009-06-19T00:00:00Z	119676	Ascomycota	Eurotiomycetes	Onygenales	Arthrodermataceae	Nannizzia	0
Trametes cingulata ATCC 26747			PRJNA46563	91.5	24.4656	NC_013933.1	20	2010-03-12T00:00:00Z	575983	Basidiomycota	Agaricomycetes	Polyporales	Polyporaceae	Trametes	0
Arthrobotrys musiformis			NA	174.085	24.4576	MK633966.1	NA	NA	47236	Ascomycota	Orbiliomycetes	Orbiliales	Orbiliaceae	Arthrobotrys	0
Metschnikowia hamakuensis UWOPS 04-207.1			PRJNA661904	43.542	24.4109	NC_050301.1	21	2020-09-15T00:00:00Z	301365	Ascomycota	Saccharomycetes	Saccharomycetales	Metschnikowiaceae	Metschnikowia	0
Candida neerlandica NRRL Y-27057			PRJNA30925	32.141	24.3801	NC_011133.1	18	2008-08-11T00:00:00Z	148634	Ascomycota	Saccharomycetes	Saccharomycetales	Debaryomycetaceae	Candida	0
Metschnikowia caudata EBDC CdV DSA08.1			PRJNA672412	24.05	24.2994	NC_050841.1	14	2020-10-27T00:00:00Z	1506549	Ascomycota	Saccharomycetes	Saccharomycetales	Metschnikowiaceae	Metschnikowia	0.2079
Phallus echinovolvatus			PRJNA650419	50.098	24.2984	NC_050042.1	26	2020-08-03T00:00:00Z	2201239	Basidiomycota	Agaricomycetes	Phallales	Phallaceae	Phallus	0
Paramicrosporidium saccamoebae KSL3	KSL3	SAMN05861576	PRJNA331101	25.401	24.2668	CM008827.1	16	2017-11-21T00:00:00Z	1246581	Cryptomycota	NA	NA	NA	Paramicrosporidium	0.00393685
Paramicrosporidium saccamoebae			NA	25.401	24.2668	MTSL01000001.1	NA	NA	1246581	Cryptomycota	NA	NA	NA	Paramicrosporidium	0.00393685
Candida theae G-17			PRJNA217282	26.234	24.251	NC_022169.1	17	2013-08-27T00:00:00Z	1198502	Ascomycota	Saccharomycetes	Saccharomycetales	Debaryomycetaceae	Candida	0
Aspergillus puulaauensis MK2	MK2	SAMD00269938	PRJDB10980	27.817	24.237	AP024451.1	14	2021-01-30T00:00:00Z	1220207	Ascomycota	Eurotiomycetes	Eurotiales	Aspergillaceae	Aspergillus	0
Kazachstania unispora Y-1556			PRJNA420706	29.129	24.2198	NC_036378.1	15	2017-12-18T00:00:00Z	27294	Ascomycota	Saccharomycetes	Saccharomycetales	Saccharomycetaceae	Kazachstania	0
Magnusiomyces capitatus NRRL Y-17686			PRJNA247664	43.486	24.1595	NC_024095.1	24	2014-05-14T00:00:00Z	1095183	Ascomycota	Saccharomycetes	Saccharomycetales	Dipodascaceae	Magnusiomyces	0
Microsporum canis ATCC 36299			PRJNA38633	23.943	24.149	NC_012832.1	15	2009-06-19T00:00:00Z	63405	Ascomycota	Eurotiomycetes	Onygenales	Arthrodermataceae	Microsporum	0
Trametes hirsuta 072			PRJNA439060	59.039	24.0892	NC_037239.1	24	2018-03-23T00:00:00Z	5327	Basidiomycota	Agaricomycetes	Polyporales	Polyporaceae	Trametes	0
Histoplasma capsulatum WU24	WU24	SAMN17004911	PRJNA682645	53.936	24.0822	CP069113.1	0	2021-03-09T00:00:00Z	5037	Ascomycota	Eurotiomycetes	Onygenales	Ajellomycetaceae	Histoplasma	0
Metschnikowia hibisci UWOPS 95-797.2			PRJNA672632	67.292	24.0534	NC_050846.1	15	2020-10-27T00:00:00Z	73520	Ascomycota	Saccharomycetes	Saccharomycetales	Metschnikowiaceae	Metschnikowia	0
Schizosaccharomyces octosporus			PRJNA12056	44.227	24.0419	NC_004312.1	14	2000-09-05T00:00:00Z	4899	Ascomycota	Schizosaccharomycetes	Schizosaccharomycetales	Schizosaccharomycetaceae	Schizosaccharomyces	0
Histoplasma capsulatum G186AR	G186AR	SAMN17004902	PRJNA682644	37.525	24.0373	CP069123.1	0	2021-03-09T00:00:00Z	447093	Ascomycota	Eurotiomycetes	Onygenales	Ajellomycetaceae	Histoplasma	0
Trichophyton mentagrophytes BMU 03104			PRJNA38595	24.297	24.0277	NC_012826.1	15	2009-06-19T00:00:00Z	523103	Ascomycota	Eurotiomycetes	Onygenales	Arthrodermataceae	Trichophyton	0
Fomitopsis palustris			NA	63.479	24.0158	NC_034349.1	NA	NA	186125	Basidiomycota	Agaricomycetes	Polyporales	NA	Fomitopsis	0
Torulaspora franciscae Y6686			PRJNA289793	39.201	24.0096	NC_027458.1	9	2015-07-14T00:00:00Z	53488	Ascomycota	Saccharomycetes	Saccharomycetales	Saccharomycetaceae	Torulaspora	0.510191
Amanita thiersii			PRJNA591513	137.428	24.0046	NC_045201.1	43	2019-11-25T00:00:00Z	235537	Basidiomycota	Agaricomycetes	Agaricales	Amanitaceae	Amanita	0
Histoplasma capsulatum G217B	G217B		PRJNA682643	41.22	23.9495	CM029948.1	0	2021-03-30T00:00:00Z	447094	Ascomycota	Eurotiomycetes	Onygenales	Ajellomycetaceae	Histoplasma	0
Histoplasma capsulatum H88	H88	SAMN17004946	PRJNA682648	122.711	23.9351	CP069108.1	0	2021-03-09T00:00:00Z	544711	Ascomycota	Eurotiomycetes	Onygenales	Ajellomycetaceae	Histoplasma	0
Histoplasma capsulatum	G184AR		PRJNA682647	37.489	23.9217	CM029964.1	0	2021-03-30T00:00:00Z	5037	Ascomycota	Eurotiomycetes	Onygenales	Ajellomycetaceae	Histoplasma	0
Ogataea philodendri CBS 6075			PRJNA217272	27.063	23.8554	NC_022165.1	14	2013-08-27T00:00:00Z	1378263	Ascomycota	Saccharomycetes	Saccharomycetales	Pichiaceae	Ogataea	0
Candida parapsilosis CBS 7157 (SR 23)	CDC317		PRJNA12179	32.745	23.8204	NC_005253.2	20	2003-12-03T00:00:00Z	5480	Ascomycota	Saccharomycetes	Saccharomycetales	Debaryomycetaceae	Candida	0
Metschnikowia mauinuiana UWOPS04-190.1			PRJNA661903	55.476	23.7941	NC_050303.1	21	2020-09-15T00:00:00Z	301368	Ascomycota	Saccharomycetes	Saccharomycetales	Metschnikowiaceae	Metschnikowia	0
Amanita muscaria			PRJNA591545	62.233	23.7254	NC_045199.1	33	2019-11-25T00:00:00Z	41956	Basidiomycota	Agaricomycetes	Agaricales	Amanitaceae	Amanita	0
Lachancea nothofagi CBS 11611			NA	24.077	23.6782	HE983612.1	NA	NA	1266666	Ascomycota	Saccharomycetes	Saccharomycetales	Saccharomycetaceae	Lachancea	0
Nannizziopsis barbatae USC001	USC001	SAMN16091849	PRJNA662660	30.107	23.6589	CM026550.1	0	2020-10-28T00:00:00Z	1007502	Ascomycota	Eurotiomycetes	Onygenales	Nannizziopsiaceae	Nannizziopsis	0
Metschnikowia borealis UWOPS96-101.1			PRJNA661781	96.587	23.6523	NC_050376.1	14	2020-09-15T00:00:00Z	73518	Ascomycota	Saccharomycetes	Saccharomycetales	Metschnikowiaceae	Metschnikowia	0
Metschnikowia drosophilae UWOPS83-1143.1			PRJNA672422	33.514	23.6468	NC_050840.1	14	2020-10-27T00:00:00Z	135833	Ascomycota	Saccharomycetes	Saccharomycetales	Metschnikowiaceae	Metschnikowia	0
Kazachstania sinensis			PRJNA430593	38.566	23.6218	NC_036748.1	13	2018-01-18T00:00:00Z	588727	Ascomycota	Saccharomycetes	Saccharomycetales	Saccharomycetaceae	Kazachstania	0
Metschnikowia cubensis MUCL45753			PRJNA661814	116.31	23.5964	NC_050305.1	16	2020-09-15T00:00:00Z	1323754	Ascomycota	Saccharomycetes	Saccharomycetales	Metschnikowiaceae	Metschnikowia	0
Amanita brunnescens			PRJNA591528	62.533	23.5795	NC_045197.1	23	2019-11-25T00:00:00Z	87326	Basidiomycota	Agaricomycetes	Agaricales	Amanitaceae	Amanita	0
Trichophyton rubrum BMU 01672			PRJNA38631	26.985	23.5094	NC_012824.1	17	2009-06-19T00:00:00Z	5551	Ascomycota	Eurotiomycetes	Onygenales	Arthrodermataceae	Trichophyton	0
Sanghuangporus vaninii Zhehuang-1			PRJNA672451	97.345	23.466	NC_050862.1	23	2020-10-27T00:00:00Z	175686	Basidiomycota	Agaricomycetes	Hymenochaetales	Hymenochaetaceae	Sanghuangporus	0
Arthroderma uncinatum ATCC 28454			PRJNA38599	28.53	23.4525	NC_012828.1	15	2009-06-19T00:00:00Z	74035	Ascomycota	Eurotiomycetes	Onygenales	Arthrodermataceae	Arthroderma	0
Epidermophyton floccosum ATCC 26072			PRJNA15651	30.91	23.4261	NC_007394.1	24	2005-09-09T00:00:00Z	34391	Ascomycota	Eurotiomycetes	Onygenales	Arthrodermataceae	Epidermophyton	0
Amanita basii			PRJNA591520	37.341	23.3979	NC_045195.1	16	2019-11-25T00:00:00Z	1262671	Basidiomycota	Agaricomycetes	Agaricales	Amanitaceae	Amanita	0
Fomitiporia mediterranea MF3/22			PRJNA573135	115.036	23.3901	NC_044676.1	81	2019-09-21T00:00:00Z	208960	Basidiomycota	Agaricomycetes	Hymenochaetales	Hymenochaetaceae	Fomitiporia	0
Laccaria amethystina			PRJNA550695	65.156	23.39	NC_042772.1	23	2019-06-25T00:00:00Z	89243	Basidiomycota	Agaricomycetes	Agaricales	Tricholomataceae	Laccaria	0
Metschnikowia amazonensis UFMG_CM-Y6309			PRJNA672459	132.631	23.349	NC_050838.1	14	2020-10-27T00:00:00Z	2576851	Ascomycota	Saccharomycetes	Saccharomycetales	Metschnikowiaceae	Metschnikowia	0.150794
Pisolithus microcarpus			PRJNA717441	43.99	23.3417	NC_054201.1	25	2021-04-15T00:00:00Z	178872	Basidiomycota	Agaricomycetes	Boletales	Pisolithaceae	Pisolithus	0
Yarrowia sp. B02	B02		PRJNA398452	28.652	23.2968	CM029875.1	13	2021-03-30T00:00:00Z	2768839	Ascomycota	Saccharomycetes	Saccharomycetales	Dipodascaceae	Yarrowia	0
Metschnikowia arizonensis UWOPS99-103.3.1			PRJNA661803	187.475	23.2692	NC_050304.1	14	2020-09-15T00:00:00Z	150206	Ascomycota	Saccharomycetes	Saccharomycetales	Metschnikowiaceae	Metschnikowia	0
Sanghuangporus sanghuang KACC54185			PRJNA508127	112.06	23.2135	NC_039931.1	14	2018-12-03T00:00:00Z	1659845	Basidiomycota	Agaricomycetes	Hymenochaetales	Hymenochaetaceae	Sanghuangporus	0
Yarrowia deformans			PRJNA77015	40.665	23.1698	NC_016130.1	21	2011-10-16T00:00:00Z	1608523	Ascomycota	Saccharomycetes	Saccharomycetales	Dipodascaceae	Yarrowia	0
Russula compacta			PRJNA479183	69.423	23.1004	NC_037773.1	38	2018-07-05T00:00:00Z	40490	Basidiomycota	Agaricomycetes	Russulales	Russulaceae	Russula	0
Tricholoma saponaceum			PRJNA615603	94.261	23.035	NC_046502.1	50	2020-03-26T00:00:00Z	113602	Basidiomycota	Agaricomycetes	Agaricales	Tricholomataceae	Tricholoma	0
Tricholoma terreum			PRJNA615417	80.705	22.9862	NC_046500.1	32	2020-03-26T00:00:00Z	76328	Basidiomycota	Agaricomycetes	Agaricales	Tricholomataceae	Tricholoma	0
Rhizophydium sp. 136			PRJNA11966	68.834	22.9712	NC_003053.1	37	2001-08-08T00:00:00Z	60187	Chytridiomycota	Chytridiomycetes	Rhizophydiales	Rhizophydiaceae	Rhizophydium	0
Millerozyma farinosa			NA	39.107	22.9678	NC_013255.1	NA	NA	4920	Ascomycota	Saccharomycetes	Saccharomycetales	Debaryomycetaceae	Millerozyma	0
Metschnikowia sp. 13-106.1 UWOPS 13-106.1			PRJNA661833	105.181	22.9547	NC_050375.1	14	2020-09-15T00:00:00Z	1807688	Ascomycota	Saccharomycetes	Saccharomycetales	Metschnikowiaceae	Metschnikowia	0
Dactylellina haptotyla			PRJNA532202	146.101	22.9198	NC_041555.1	19	2019-04-10T00:00:00Z	430498	Ascomycota	Orbiliomycetes	Orbiliales	Orbiliaceae	Dactylellina	0
Yarrowia alimentaria			PRJNA77013	35.173	22.83	NC_016124.1	19	2011-10-16T00:00:00Z	479092	Ascomycota	Saccharomycetes	Saccharomycetales	Dipodascaceae	Yarrowia	0
Metschnikowia drakensbergensis EBD-CdVSA10-2			PRJNA661802	113.475	22.798	NC_050338.1	14	2020-09-15T00:00:00Z	1506548	Ascomycota	Saccharomycetes	Saccharomycetales	Metschnikowiaceae	Metschnikowia	0
Heterobasidion irregulare TC 32-1			PRJNA256431	114.193	22.779	NC_024555.1	28	2014-07-28T00:00:00Z	984962	Basidiomycota	Agaricomycetes	Russulales	Bondarzewiaceae	Heterobasidion	0
Yarrowia phangngaensis			PRJNA77017	28.017	22.7755	NC_016126.1	15	2011-10-16T00:00:00Z	444778	Ascomycota	Saccharomycetes	Saccharomycetales	Dipodascaceae	Yarrowia	0
Yarrowia galli			PRJNA77011	48.508	22.7715	NC_016116.1	24	2011-10-16T00:00:00Z	197054	Ascomycota	Saccharomycetes	Saccharomycetales	Dipodascaceae	Yarrowia	0
Wickerhamomyces pijperi CBS 2887			PRJNA217238	23.268	22.7308	NC_022166.1	9	2013-08-27T00:00:00Z	599730	Ascomycota	Saccharomycetes	Saccharomycetales	Phaffomycetaceae	Wickerhamomyces	0
[Candida] auris JCM 15448	JCM 15448	SAMD00117055	PRJDB6988	27.071	22.6922	AP018713.1	13	2019-07-10T00:00:00Z	498019	Ascomycota	Saccharomycetes	Saccharomycetales	Metschnikowiaceae	Clavispora	0
Yarrowia lipolytica WSH-Z06	WSH-Z06	SAMEA3138994	PRJEB5051	47.916	22.6897	LK934652.1	0	2014-07-04T00:00:00Z	1437815	Ascomycota	Saccharomycetes	Saccharomycetales	Dipodascaceae	Yarrowia	0
Yarrowia lipolytica CLIB122 W29	CLIB122		PRJNA12414	47.916	22.6897	NC_002659.1	24	2001-02-02T00:00:00Z	4952	Ascomycota	Saccharomycetes	Saccharomycetales	Dipodascaceae	Yarrowia	0
[Candida] auris	A1	SAMN12083544	PRJNA549344	59.041	22.6792	CP041142.1	0	2020-08-17T00:00:00Z	498019	Ascomycota	Saccharomycetes	Saccharomycetales	Metschnikowiaceae	Clavispora	0
Tricholoma flavovirens			PRJNA615412	49.48	22.6152	NC_046501.1	21	2020-03-26T00:00:00Z	80606	Basidiomycota	Agaricomycetes	Agaricales	Tricholomataceae	Tricholoma	0
Yarrowia lipolytica DSM 3286	DSM 3286	SAMN15366428	PRJNA641784	47.895	22.5911	CP061018.1	15	2020-09-08T00:00:00Z	4952	Ascomycota	Saccharomycetes	Saccharomycetales	Dipodascaceae	Yarrowia	0
[Candida] auris CA-AM1	CA-AM1	SAMN15723399	PRJNA655187	28.211	22.5728	CP061163.1	0	2020-09-21T00:00:00Z	498019	Ascomycota	Saccharomycetes	Saccharomycetales	Metschnikowiaceae	Clavispora	0
Yarrowia lipolytica CLIB89(W29)	CLIB89(W29)	SAMN04088558	PRJNA295780	47.926	22.5702	CP017559.1	30	2016-10-12T00:00:00Z	4952	Ascomycota	Saccharomycetes	Saccharomycetales	Dipodascaceae	Yarrowia	0
[Candida] auris			PRJNA703226	28.212	22.5684	NC_053321.1	15	2021-03-09T00:00:00Z	498019	Ascomycota	Saccharomycetes	Saccharomycetales	Metschnikowiaceae	Clavispora	0
Russula compacta			NA	40.961	22.519	MH138077.1	NA	NA	40490	Basidiomycota	Agaricomycetes	Russulales	Russulaceae	Russula	0
Kazachstania servazzii NRRL Y-12661			PRJNA12156	30.782	22.4839	NC_004918.1	12	2003-06-20T00:00:00Z	27293	Ascomycota	Saccharomycetes	Saccharomycetales	Saccharomycetaceae	Kazachstania	0
Pichia kluyveri CBS 7907			PRJNA217253	43.128	22.4379	NC_022158.1	26	2013-08-27T00:00:00Z	36015	Ascomycota	Saccharomycetes	Saccharomycetales	Pichiaceae	Pichia	0
Lactarius volemus			PRJNA483649	38.445	22.4216	NC_038054.1	22	2018-07-31T00:00:00Z	71967	Basidiomycota	Agaricomycetes	Russulales	Russulaceae	Lactarius	0
Metschnikowia proteae EBD-A10Y1			PRJNA661819	121.495	22.4149	NC_050339.1	14	2020-09-15T00:00:00Z	1150643	Ascomycota	Saccharomycetes	Saccharomycetales	Metschnikowiaceae	Metschnikowia	0
Russula lepida			PRJNA479040	56.008	22.3593	NC_037776.1	32	2018-07-05T00:00:00Z	152963	Basidiomycota	Agaricomycetes	Russulales	Russulaceae	Russula	0
Candida prachuapensis WB15			PRJNA221179	90.84	22.3228	NC_022435.1	18	2013-09-24T00:00:00Z	536035	Ascomycota	Saccharomycetes	Saccharomycetales	Debaryomycetaceae	Candida	0
Tricholoma bakamatsutake			PRJNA615590	103.09	22.3106	NC_046499.1	46	2020-03-26T00:00:00Z	51221	Basidiomycota	Agaricomycetes	Agaricales	Tricholomataceae	Tricholoma	0
Lyophyllum decastes			PRJNA484469	50.643	22.2716	NC_038223.1	18	2018-08-03T00:00:00Z	64660	Basidiomycota	Agaricomycetes	Agaricales	Lyophyllaceae	Lyophyllum	0.394921
Torulaspora microellipsoides Y-17058			PRJNA420713	34.709	22.2248	NC_036376.1	14	2017-12-18T00:00:00Z	1136883	Ascomycota	Saccharomycetes	Saccharomycetales	Saccharomycetaceae	Torulaspora	0.31404
Schizophyllum commune IUM1114-SS01	IUM1114-SS01	SAMN14450467	PRJNA615298	48.619	22.2156	CM026448.1	0	2020-10-21T00:00:00Z	5334	Basidiomycota	Agaricomycetes	Agaricales	Schizophyllaceae	Schizophyllum	0
Pisolithus tinctorius			PRJNA717537	44.054	22.1751	NC_054202.1	22	2021-04-15T00:00:00Z	37468	Basidiomycota	Agaricomycetes	Boletales	Pisolithaceae	Pisolithus	0
Candida maltosa CBS5611			PRJNA46027	62.949	22.0496	NC_013830.1	15	2010-02-16T00:00:00Z	5479	Ascomycota	Saccharomycetes	Saccharomycetales	Debaryomycetaceae	Candida	0
Lachancea meyersii CBS 8951			NA	35.864	22.0444	HE983614.1	NA	NA	1266667	Ascomycota	Saccharomycetes	Saccharomycetales	Saccharomycetaceae	Lachancea	0
Komagataella phaffii CBS 7435	CBS 7435	SAMEA2272267	PRJNA66851	35.683	22.0245	FR839632.1	16	2011-04-06T00:00:00Z	981350	Ascomycota	Saccharomycetes	Saccharomycetales	Phaffomycetaceae	Komagataella	0
Komagataella phaffii CBS 7435			NA	35.683	22.0245	NC_015384.1	NA	NA	981350	Ascomycota	Saccharomycetes	Saccharomycetales	Phaffomycetaceae	Komagataella	0
Yarrowia lipolytica W29	W29	SAMN04017683	PRJNA294183	46.082	21.963	CM004385.1	0	2016-05-31T00:00:00Z	4952	Ascomycota	Saccharomycetes	Saccharomycetales	Dipodascaceae	Yarrowia	0
Candida bohioensis NRRL Y-27737			PRJNA221171	69.218	21.9206	NC_022434.1	19	2013-09-24T00:00:00Z	561986	Ascomycota	Saccharomycetes	Saccharomycetales	Debaryomycetaceae	Candida	0
Schizophyllum commune			PRJNA11964	49.704	21.8614	NC_003049.1	20	2001-08-02T00:00:00Z	5334	Basidiomycota	Agaricomycetes	Agaricales	Schizophyllaceae	Schizophyllum	0
Paxillus involutus			PRJNA591532	39.109	21.752	NC_045203.1	19	2019-11-25T00:00:00Z	71150	Basidiomycota	Agaricomycetes	Boletales	Paxillaceae	Paxillus	0
Candida frijolesensis NRRL Y-48060			PRJNA70069	37.215	21.5531	NC_015814.1	21	2011-07-14T00:00:00Z	434044	Ascomycota	Saccharomycetes	Saccharomycetales	Debaryomycetaceae	Candida	0
Auricularia polytricha			NA	76.297	21.5395	NC_044133.1	NA	NA	29893	Basidiomycota	Agaricomycetes	Auriculariales	Auriculariaceae	Auricularia	0
Russula abietina			PRJNA479213	67.683	21.5372	NC_037774.1	45	2018-07-05T00:00:00Z	482377	Basidiomycota	Agaricomycetes	Russulales	Russulaceae	Russula	0
Lactarius deliciosus			PRJNA483654	53.895	21.5308	NC_038055.1	33	2018-07-31T00:00:00Z	55514	Basidiomycota	Agaricomycetes	Russulales	Russulaceae	Lactarius	0
Russula foetens			PRJNA479305	58.585	21.5243	NC_037775.1	35	2018-07-05T00:00:00Z	131541	Basidiomycota	Agaricomycetes	Russulales	Russulaceae	Russula	0
Ogataea polymorpha CBS 4732	CBS 4732	SAMN15738545	PRJNA655503	59.496	21.4855	CP060329.1	0	2021-03-03T00:00:00Z	460523	Ascomycota	Saccharomycetes	Saccharomycetales	Pichiaceae	Ogataea	0
Torulaspora pretoriensis YB2430			PRJNA289808	33.343	21.4678	NC_027457.1	8	2015-07-14T00:00:00Z	35629	Ascomycota	Saccharomycetes	Saccharomycetales	Saccharomycetaceae	Torulaspora	0
Rhizopogon vinicolor			PRJNA550699	77.109	21.4605	NC_042699.1	41	2019-06-25T00:00:00Z	80600	Basidiomycota	Agaricomycetes	Boletales	Rhizopogonaceae	Rhizopogon	0
Rhizopogon salebrosus			PRJNA550802	66.704	21.4485	NC_042698.1	34	2019-06-25T00:00:00Z	176626	Basidiomycota	Agaricomycetes	Boletales	Rhizopogonaceae	Rhizopogon	0
Lactarius hatsudake			PRJNA484440	46.808	21.3553	NC_038205.1	24	2018-08-03T00:00:00Z	416442	Basidiomycota	Agaricomycetes	Russulales	Russulaceae	Lactarius	0
Starmerella bacillaris CECT 11046			PRJNA12401	23.114	21.3334	NC_005972.1	15	2004-07-12T00:00:00Z	1247836	Ascomycota	Saccharomycetes	Saccharomycetales	Saccharomycetalesincertaesedis	Starmerella	0
Phlebopus portentosus			NA	43.299	21.3261	MK571437.1	NA	NA	80661	Basidiomycota	Agaricomycetes	Boletales	Boletinellaceae	Phlebopus	0
Sugiyamaella lignohabitans CBS 10342	CBS 10342	SAMN04417247	PRJNA342695	43.869	21.3135	CP014499.1	7	2016-05-06T00:00:00Z	796027	Ascomycota	Saccharomycetes	Saccharomycetales	Trichomonascaceae	Sugiyamaella	0
Sugiyamaella lignohabitans			NA	43.869	21.3135	NC_031346.1	NA	NA	796027	Ascomycota	Saccharomycetes	Saccharomycetales	Trichomonascaceae	Sugiyamaella	0
Lachancea dasiensis			NA	26.326	21.2983	HE983611.1	NA	NA	1072105	Ascomycota	Saccharomycetes	Saccharomycetales	Saccharomycetaceae	Lachancea	0
Russula virescens			PRJNA479263	48.512	21.2566	NC_037777.1	29	2018-07-05T00:00:00Z	71688	Basidiomycota	Agaricomycetes	Russulales	Russulaceae	Russula	0
Lactarius piperatus			PRJNA483650	60.843	21.1577	NC_038056.1	33	2018-07-31T00:00:00Z	71966	Basidiomycota	Agaricomycetes	Russulales	Russulaceae	Lactarius	0
Russula subnigricans CX24			PRJNA595237	60.949	21.0783	NC_045293.1	33	2019-12-12T00:00:00Z	258989	Basidiomycota	Agaricomycetes	Russulales	Russulaceae	Russula	0
Brettanomyces custersianus CBS 4805			PRJNA40147	30.058	21.0393	NC_013145.2	19	2009-08-24T00:00:00Z	13368	Ascomycota	Saccharomycetes	Saccharomycetales	Pichiaceae	Brettanomyces	0
Paxillus rubicundulus			PRJNA591540	41.061	21.0248	NC_045204.1	17	2019-11-25T00:00:00Z	463315	Basidiomycota	Agaricomycetes	Boletales	Paxillaceae	Paxillus	0
Paracoccidioides brasiliensis Pb18			PRJNA16676	71.335	20.9967	NC_007935.1	17	2006-04-06T00:00:00Z	121759	Ascomycota	Eurotiomycetes	Onygenales	NA	Paracoccidioides	1.12147
Lactifluus hygrophoroides			PRJNA484481	48.541	20.9617	NC_038206.1	27	2018-08-03T00:00:00Z	1837245	Basidiomycota	Agaricomycetes	Russulales	Russulaceae	Lactifluus	0.412023
Candida alai			PRJNA56099	30.368	20.9365	NC_014612.1	14	2010-10-20T00:00:00Z	434040	Ascomycota	Saccharomycetes	Saccharomycetales	Debaryomycetaceae	Candida	0
[Candida] vartiovaarae CBS 4289			PRJNA217241	33.201	20.918	NC_022164.1	18	2013-08-27T00:00:00Z	51918	Ascomycota	Saccharomycetes	Saccharomycetales	Phaffomycetaceae	Cyberlindnera	0.00301196
Tricholoma matsutake			PRJNA300445	76.037	20.6873	NC_028135.1	24	2015-11-01T00:00:00Z	40145	Basidiomycota	Agaricomycetes	Agaricales	Tricholomataceae	Tricholoma	0
Russula griseocarnosa		NA	NA	60.995	20.6476	MN427435.1	NA	NA	466936	Basidiomycota	Agaricomycetes	Russulales	Russulaceae	Russula	0
Russula griseocarnosa			PRJNA591539	60.995	20.6476	NC_045229.1	12	2019-11-25T00:00:00Z	466936	Basidiomycota	Agaricomycetes	Russulales	Russulaceae	Russula	0
Ogataea angusta DL-1			PRJNA61289	41.719	20.6285	NC_014805.1	19	2010-12-20T00:00:00Z	870730	Ascomycota	Saccharomycetes	Saccharomycetales	Pichiaceae	Ogataea	0
Naumovozyma castellii			NA	27.282	20.5227	KY989226.1	NA	NA	27288	Ascomycota	Saccharomycetes	Saccharomycetales	Saccharomycetaceae	Naumovozyma	0
Cyberlindnera suaveolens CBS 1670			PRJNA217274	51.521	20.5198	NC_022167.1	29	2013-08-27T00:00:00Z	907738	Ascomycota	Saccharomycetes	Saccharomycetales	Phaffomycetaceae	Cyberlindnera	0
Candida labiduridarum NRRL Y-27940			PRJNA217244	39.443	20.47	NC_022170.1	21	2013-08-27T00:00:00Z	434042	Ascomycota	Saccharomycetes	Saccharomycetales	Debaryomycetaceae	Candida	0
Naumovozyma castellii NRRL Y-12630			PRJNA10622	25.753	20.386	NC_003920.1	9	2002-05-23T00:00:00Z	27288	Ascomycota	Saccharomycetes	Saccharomycetales	Saccharomycetaceae	Naumovozyma	0
Magnusiomyces ingens NRRL Y-17630			PRJNA247662	37.684	20.3455	NC_024093.1	22	2014-05-14T00:00:00Z	44077	Ascomycota	Saccharomycetes	Saccharomycetales	Dipodascaceae	Magnusiomyces	0
Zygosaccharomyces mellis Y-12628			PRJNA420700	24.335	20.3123	NC_036374.1	14	2017-12-18T00:00:00Z	42258	Ascomycota	Saccharomycetes	Saccharomycetales	Saccharomycetaceae	Zygosaccharomyces	0
Yarrowia sp. C11	C11		PRJNA398454	50.624	20.2987	CM029877.1	15	2021-03-30T00:00:00Z	2768840	Ascomycota	Saccharomycetes	Saccharomycetales	Dipodascaceae	Yarrowia	0
Yarrowia sp. E02	E02		PRJNA399804	50.628	20.2931	CM029876.1	17	2021-03-30T00:00:00Z	2768841	Ascomycota	Saccharomycetes	Saccharomycetales	Dipodascaceae	Yarrowia	0
Groenewaldozyma salmanticensis			PRJNA56101	27.812	20.2359	NC_014613.1	16	2010-10-20T00:00:00Z	49332	Ascomycota	Saccharomycetes	Saccharomycetales	Trichomonascaceae	Groenewaldozyma	0
Eremothecium sinecaudum ATCC 58844	ATCC 58844	SAMN04445727	PRJNA313947	26.238	20.0358	CP014249.1	8	2016-02-04T00:00:00Z	45286	Ascomycota	Saccharomycetes	Saccharomycetales	Saccharomycetaceae	Eremothecium	0
Eremothecium sinecaudum			NA	26.238	20.0358	NC_029458.1	NA	NA	45286	Ascomycota	Saccharomycetes	Saccharomycetales	Saccharomycetaceae	Eremothecium	0
Lachancea mirantina			NA	30.232	19.8168	HE983613.1	NA	NA	1230905	Ascomycota	Saccharomycetes	Saccharomycetales	Saccharomycetaceae	Lachancea	0
Schizosaccharomyces japonicus			PRJNA12058	80.059	19.7579	NC_004332.1	10	2002-10-06T00:00:00Z	4897	Ascomycota	Schizosaccharomycetes	Schizosaccharomycetales	Schizosaccharomycetaceae	Schizosaccharomyces	0
Ogataea thermophila NCAIM Y.01608			PRJNA217256	53.262	19.605	NC_022151.1	25	2013-08-27T00:00:00Z	369265	Ascomycota	Saccharomycetes	Saccharomycetales	Pichiaceae	Ogataea	0
Letharia lupina	WasteWater1	SAMN14933604	PRJNA670757	71.706	19.566	NW_023502969.1	2	2020-10-28T00:00:00Z	560253	Ascomycota	Lecanoromycetes	NA	Parmeliaceae	Letharia	5.0205
Barnettozyma californica CBS 252			PRJNA217257	48.471	19.2362	NC_022159.1	25	2013-08-27T00:00:00Z	36038	Ascomycota	Saccharomycetes	Saccharomycetales	Phaffomycetaceae	Barnettozyma	0
Saccharomyces pastorianus NRRL Y-27171			PRJNA350154	69.019	19.1759	NC_031515.1	13	2016-10-21T00:00:00Z	27292	Ascomycota	Saccharomycetes	Saccharomycetales	Saccharomycetaceae	Saccharomyces	0
Hygrophorus russula SLZ1			PRJNA496087	55.769	19.1307	NC_039589.1	22	2018-11-06T00:00:00Z	264141	Basidiomycota	Agaricomycetes	Agaricales	Hygrophoraceae	Hygrophorus	0
Saccharomyces pastorianus CBS 1483	CBS 1483	SAMN10948597	PRJNA522669	68.568	18.8601	CP049014.1	0	2020-02-26T00:00:00Z	27292	Ascomycota	Saccharomycetes	Saccharomycetales	Saccharomycetaceae	Saccharomyces	0
Zygotorulaspora mrakii NRRL Y-6702	NRRL Y-6702	SAMN14605243	PRJNA670754	37.644	18.8184	NW_023500906.1	0	2020-10-28T00:00:00Z	42260	Ascomycota	Saccharomycetes	Saccharomycetales	Saccharomycetaceae	Zygotorulaspora	0
Eremothecium gossypii FDAG1	FDAG1		PRJNA173925	23.497	18.8152	CP002712.1	8	2012-01-27T00:00:00Z	1034331	Ascomycota	Saccharomycetes	Saccharomycetales	Saccharomycetaceae	Eremothecium	0
Eremothecium gossypii FDAG1			NA	23.497	18.8152	NC_016756.1	NA	NA	1034331	Ascomycota	Saccharomycetes	Saccharomycetales	Saccharomycetaceae	Eremothecium	0
Eremothecium gossypii ATCC 10895	ATCC 10895		PRJNA10623	23.564	18.8126	NC_005789.1	8	2004-03-08T00:00:00Z	284811	Ascomycota	Saccharomycetes	Saccharomycetales	Saccharomycetaceae	Eremothecium	0
Cyberlindnera jadinii CBS 1600			PRJNA217243	41.644	18.663	NC_022163.1	23	2013-08-27T00:00:00Z	4903	Ascomycota	Saccharomycetes	Saccharomycetales	Phaffomycetaceae	Cyberlindnera	0
Zancudomyces culisetae 18-3			PRJNA13351	58.654	18.4983	NC_006837.1	31	2005-02-04T00:00:00Z	1213189	Zoopagomycota	Harpellomycetes	Harpellales	Legeriomycetaceae	Zancudomyces	0
Torulaspora quercuum XZ-46A			PRJNA420712	33.299	18.484	NC_036375.1	17	2017-12-18T00:00:00Z	1143185	Ascomycota	Saccharomycetes	Saccharomycetales	Saccharomycetaceae	Torulaspora	0
Zancudomyces culisetae COL-18-3	COL-18-3	SAMN04488584	PRJNA311769	62.475	18.4426	CM007644.1	1	2017-01-25T00:00:00Z	1213189	Zoopagomycota	Harpellomycetes	Harpellales	Legeriomycetaceae	Zancudomyces	0
Wickerhamomyces canadensis 21			PRJNA11827	27.694	18.1447	NC_001762.1	18	1995-09-30T00:00:00Z	1156965	Ascomycota	Saccharomycetes	Saccharomycetales	Phaffomycetaceae	Wickerhamomyces	0
Saccharomyces cerevisiae YJM195	YJM195	SAMN01923115	PRJNA189849	78.961	17.9937	CP006476.1	9	2015-03-13T00:00:00Z	1294305	Ascomycota	Saccharomycetes	Saccharomycetales	Saccharomycetaceae	Saccharomyces	0
Brettanomyces nanus CBS 1945	CBS 1945	SAMN12257692	PRJNA691332	69.606	17.9625	NW_024066106.1	0	2021-01-13T00:00:00Z	13502	Ascomycota	Saccharomycetes	Saccharomycetales	Pichiaceae	Brettanomyces	0
Hericium coralloides tvtc0002			PRJNA376905	72.961	17.9562	NC_033903.1	35	2017-02-27T00:00:00Z	100756	Basidiomycota	Agaricomycetes	Russulales	Hericiaceae	Hericium	0
Saccharomyces cerevisiae YJM1385	YJM1385	SAMN01923171	PRJNA189905	92.176	17.906	CP006534.1	10	2015-03-13T00:00:00Z	1294357	Ascomycota	Saccharomycetes	Saccharomycetales	Saccharomycetaceae	Saccharomyces	0
Saccharomyces cerevisiae SK1	SK1	SAMEA2757765	PRJEB7245	84.638	17.6611	CP020190.1	0	2017-03-21T00:00:00Z	4932	Ascomycota	Saccharomycetes	Saccharomycetales	Saccharomycetaceae	Saccharomyces	0.472601
[Candida] glabrata ATCC 2001	CBS 138		PRJNA12376	20.063	17.6444	NC_004691.1	11	2003-04-07T00:00:00Z	284593	Ascomycota	Saccharomycetes	Saccharomycetales	Saccharomycetaceae	Nakaseomyces	0
Saccharomyces cerevisiae YJM1248	YJM1248	SAMN01923154	PRJNA189888	81.013	17.6206	CP006517.1	9	2015-03-13T00:00:00Z	1294340	Ascomycota	Saccharomycetes	Saccharomycetales	Saccharomycetaceae	Saccharomyces	0
Saccharomyces cerevisiae DBVPG6044	DBVPG6044	SAMEA2757762	PRJEB7245	81.093	17.6057	CP020156.1	0	2017-03-21T00:00:00Z	4932	Ascomycota	Saccharomycetes	Saccharomycetales	Saccharomycetaceae	Saccharomyces	0.24663
[Candida] norvegica CBS 2874			PRJNA217236	42.18	17.5984	NC_022175.1	21	2013-08-27T00:00:00Z	49330	Ascomycota	Saccharomycetes	Saccharomycetales	Phaffomycetaceae	Barnettozyma	0
Saccharomycetaceae sp. 'Ashbya aceri'		SAMN03081470	PRJNA39551	26.996	17.5804	CP006258.1	8	2014-06-05T00:00:00Z	566037	Ascomycota	Saccharomycetes	Saccharomycetales	Saccharomycetaceae	unclassified Saccharomycetaceae	0
Saccharomyces cerevisiae YJM1439	YJM1439	SAMN01923186	PRJNA189920	80.882	17.5614	CP006549.1	9	2015-03-13T00:00:00Z	1294372	Ascomycota	Saccharomycetes	Saccharomycetales	Saccharomycetaceae	Saccharomyces	0
Saccharomyces eubayanus FM1318	FM1318	SAMN02716114	PRJNA342694	63.999	17.5018	NW_017264706.1	9	2016-09-22T00:00:00Z	1080349	Ascomycota	Saccharomycetes	Saccharomycetales	Saccharomycetaceae	Saccharomyces	0
Wickerhamomyces mucosus CBS 6341			PRJNA217275	46.416	17.494	NC_022171.1	26	2013-08-27T00:00:00Z	1378264	Ascomycota	Saccharomycetes	Saccharomycetales	Phaffomycetaceae	Wickerhamomyces	0
[Candida] glabrata DSY562	DSY562	SAMN06328411	PRJNA374542	20.086	17.4749	CM008094.1	11	2017-07-14T00:00:00Z	5478	Ascomycota	Saccharomycetes	Saccharomycetales	Saccharomycetaceae	Nakaseomyces	0
[Candida] glabrata DSY565	DSY565	SAMN06328412	PRJNA374542	20.086	17.4749	CM008107.1	11	2017-07-14T00:00:00Z	5478	Ascomycota	Saccharomycetes	Saccharomycetales	Saccharomycetaceae	Nakaseomyces	0
Saccharomyces cerevisiae U-1A-D1628	U-1A-D1628	SAMN15777459	PRJNA656310	89.042	17.4727	CM026464.1	0	2020-10-21T00:00:00Z	4932	Ascomycota	Saccharomycetes	Saccharomycetales	Saccharomycetaceae	Saccharomyces	0.224613
Saccharomyces cerevisiae YJM1250	YJM1250	SAMN01923155	PRJNA189889	88.746	17.4633	CP006518.1	11	2015-03-13T00:00:00Z	1294341	Ascomycota	Saccharomycetes	Saccharomycetales	Saccharomycetaceae	Saccharomyces	0.225362
Saccharomyces cerevisiae 74-D694	74-D694	SAMN15777460	PRJNA656310	88.981	17.452	CM026520.1	0	2020-10-21T00:00:00Z	4932	Ascomycota	Saccharomycetes	Saccharomycetales	Saccharomycetaceae	Saccharomyces	0
Saccharomycopsis malanga KCN26	KCN26	SAMN08158246	PRJNA421856	173.85	17.4225	CP025327.1	0	2019-01-14T00:00:00Z	44092	Ascomycota	Saccharomycetes	Saccharomycetales	Saccharomycopsidaceae	Saccharomycopsis	0
[Candida] nivariensis Y-48269			PRJNA420701	28.524	17.4099	NC_036379.1	11	2017-12-18T00:00:00Z	418086	Ascomycota	Saccharomycetes	Saccharomycetales	Saccharomycetaceae	Nakaseomyces	0
[Candida] nivariensis CBS 9983	CBS 9983	SAMN17131863	PRJNA686979	28.512	17.3927	CM029591.1	0	2021-03-09T00:00:00Z	418086	Ascomycota	Saccharomycetes	Saccharomycetales	Saccharomycetaceae	Nakaseomyces	0
Saccharomyces cerevisiae YJM1383	YJM1383	SAMN01923170	PRJNA189904	86.82	17.3819	CP006533.1	15	2015-03-13T00:00:00Z	1294356	Ascomycota	Saccharomycetes	Saccharomycetales	Saccharomycetaceae	Saccharomyces	0
Saccharomyces cerevisiae BSPX042	BSPX042	SAMN04505234	PRJNA312691	45.434	17.3196	CP014741.1	0	2016-03-15T00:00:00Z	4932	Ascomycota	Saccharomycetes	Saccharomycetales	Saccharomycetaceae	Saccharomyces	0
Saccharomyces cerevisiae CEN.PK113-7D	CEN.PK113-7D; CBS 8340	SAMN07328112	PRJNA393501	86.616	17.2959	CP046098.1	17	2019-11-18T00:00:00Z	4932	Ascomycota	Saccharomycetes	Saccharomycetales	Saccharomycetaceae	Saccharomyces	0
Saccharomyces cerevisiae X55	X55	SAMN10330870	PRJNA498704	84.776	17.2655	CP033503.1	0	2018-11-10T00:00:00Z	4932	Ascomycota	Saccharomycetes	Saccharomycetales	Saccharomycetaceae	Saccharomyces	0
Saccharomyces cerevisiae YJM193	YJM193	SAMN01923114	PRJNA189848	84.644	17.218	CP006475.1	10	2015-03-13T00:00:00Z	1294304	Ascomycota	Saccharomycetes	Saccharomycetales	Saccharomycetaceae	Saccharomyces	0.472567
Saccharomyces cerevisiae Y169	Y169	SAMN10330871	PRJNA498704	85.263	17.2173	CP033486.1	0	2018-11-10T00:00:00Z	4932	Ascomycota	Saccharomycetes	Saccharomycetales	Saccharomycetaceae	Saccharomyces	0
Saccharomyces cerevisiae YJM693	YJM693	SAMN01923136	PRJNA189870	89.161	17.2048	CP006497.1	10	2015-03-13T00:00:00Z	1294322	Ascomycota	Saccharomycetes	Saccharomycetales	Saccharomycetaceae	Saccharomyces	0.224313
Saccharomyces cerevisiae YJM271	YJM271	SAMN01923119	PRJNA189853	84.53	17.1489	CP006480.1	10	2015-03-13T00:00:00Z	1294309	Ascomycota	Saccharomycetes	Saccharomycetales	Saccharomycetaceae	Saccharomyces	0.236602
Saccharomyces eubayanus CBS12357	CBS12357	SAMN03112793	PRJNA450912	86.031	17.1392	CP030961.1	0	2018-07-19T00:00:00Z	1080349	Ascomycota	Saccharomycetes	Saccharomycetales	Saccharomycetaceae	Saccharomyces	0
Saccharomyces cerevisiae S288C	S288C		PRJNA128	85.779	17.1091	NC_001224.1	19	1999-08-29T00:00:00Z	559292	Ascomycota	Saccharomycetes	Saccharomycetales	Saccharomycetaceae	Saccharomyces	0
Saccharomyces cerevisiae LW2591Y	LW2591Y	SAMN14352099	PRJNA611915	85.774	17.1077	CP059539.1	0	2020-08-10T00:00:00Z	4932	Ascomycota	Saccharomycetes	Saccharomycetales	Saccharomycetaceae	Saccharomyces	0
Saccharomyces cerevisiae S288c	S288c	SAMEA4461732	PRJEB7245	85.793	17.1063	CP020139.1	0	2017-03-21T00:00:00Z	4932	Ascomycota	Saccharomycetes	Saccharomycetales	Saccharomycetaceae	Saccharomyces	0
Saccharomyces cerevisiae ySR128	ySR128	SAMN11029472	PRJNA524644	85.733	17.1043	CP036470.1	0	2019-03-06T00:00:00Z	4932	Ascomycota	Saccharomycetes	Saccharomycetales	Saccharomycetaceae	Saccharomyces	0
Saccharomyces cerevisiae ySR127	ySR127	SAMN03565668	PRJNA282006	85.731	17.0802	CP011563.1	0	2015-07-09T00:00:00Z	4932	Ascomycota	Saccharomycetes	Saccharomycetales	Saccharomycetaceae	Saccharomyces	0
Saccharomyces cerevisiae W303	W303	SAMN05199423	PRJNA324291	94.871	17.0621	CM007981.1	0	2017-06-06T00:00:00Z	580240	Ascomycota	Saccharomycetes	Saccharomycetales	Saccharomycetaceae	Saccharomyces	0
Kluyveromyces marxianus DMKU3-1042	DMKU3-1042	SAMD00067077	PRJNA264644	46.308	16.9949	NC_036023.1	11	2017-10-06T00:00:00Z	1003335	Ascomycota	Saccharomycetes	Saccharomycetales	Saccharomycetaceae	Kluyveromyces	0
Kluyveromyces marxianus NBRC 1777	NBRC 1777	SAMD00017339	PRJNA264644	46.256	16.9319	AP014607.1	10	2014-10-03T00:00:00Z	4911	Ascomycota	Saccharomycetes	Saccharomycetales	Saccharomycetaceae	Kluyveromyces	0
Saccharomyces cerevisiae YJM1381	YJM1381	SAMN01923169	PRJNA189903	83.874	16.9302	CP006532.1	13	2015-03-13T00:00:00Z	1294355	Ascomycota	Saccharomycetes	Saccharomycetales	Saccharomycetaceae	Saccharomyces	0.238453
Saccharomyces cerevisiae YJM1083	YJM1083	SAMN01915326	PRJNA188959	89.444	16.9246	CP006508.1	18	2015-03-13T00:00:00Z	1292971	Ascomycota	Saccharomycetes	Saccharomycetales	Saccharomycetaceae	Saccharomyces	0.223604
Saccharomyces cerevisiae YJM627	YJM627	SAMN01923131	PRJNA189865	80.791	16.9177	CP006492.1	9	2015-03-13T00:00:00Z	1294317	Ascomycota	Saccharomycetes	Saccharomycetales	Saccharomycetaceae	Saccharomyces	0.247552
Saccharomyces cerevisiae W303	W303	SAMN02981436	PRJNA83445	85.883	16.9114	CM001823.1	0	2013-02-28T00:00:00Z	580240	Ascomycota	Saccharomycetes	Saccharomycetales	Saccharomycetaceae	Saccharomyces	0
Saccharomyces cerevisiae Y55	Y55	SAMEA6932012	PRJEB38713	80.847	16.8949	LR813550.2	17	2020-06-15T00:00:00Z	4932	Ascomycota	Saccharomycetes	Saccharomycetales	Saccharomycetaceae	Saccharomyces	0
Saccharomyces cerevisiae YJM1592	YJM1592	SAMN01923201	PRJNA189935	80.788	16.8627	CP006564.1	9	2015-03-13T00:00:00Z	1294387	Ascomycota	Saccharomycetes	Saccharomycetales	Saccharomycetaceae	Saccharomyces	0
Saccharomyces cerevisiae YJM1389	YJM1389	SAMN01923175	PRJNA189909	80.794	16.8614	CP006538.1	9	2015-03-13T00:00:00Z	1294361	Ascomycota	Saccharomycetes	Saccharomycetales	Saccharomycetaceae	Saccharomyces	0
Saccharomyces eubayanus 216.1	216.1	SAMN13870221	PRJNA578372	79.376	16.6473	CP064149.1	0	2020-11-11T00:00:00Z	1080349	Ascomycota	Saccharomycetes	Saccharomycetales	Saccharomycetaceae	Saccharomyces	0
Saccharomyces cerevisiae YJM1341	YJM1341	SAMN01923165	PRJNA189899	84.119	16.6134	CP006528.1	10	2015-03-13T00:00:00Z	1294351	Ascomycota	Saccharomycetes	Saccharomycetales	Saccharomycetaceae	Saccharomyces	0
Saccharomyces cerevisiae YJM682	YJM682	SAMN01923133	PRJNA189867	88.887	16.5817	CP006494.1	10	2015-03-13T00:00:00Z	1294319	Ascomycota	Saccharomycetes	Saccharomycetales	Saccharomycetaceae	Saccharomyces	0
Saccharomyces cerevisiae YJM1460	YJM1460	SAMN01923191	PRJNA189925	82.773	16.573	CP006554.1	9	2015-03-13T00:00:00Z	1294377	Ascomycota	Saccharomycetes	Saccharomycetales	Saccharomycetaceae	Saccharomyces	0
Saccharomyces cerevisiae YJM683	YJM683	SAMN01923134	PRJNA189868	88.953	16.5728	CP006495.1	10	2015-03-13T00:00:00Z	1294320	Ascomycota	Saccharomycetes	Saccharomycetales	Saccharomycetaceae	Saccharomyces	0
Saccharomyces cerevisiae Y12	Y12	SAMEA2757763	PRJEB7245	82.868	16.5685	CP020207.1	0	2017-03-21T00:00:00Z	4932	Ascomycota	Saccharomycetes	Saccharomycetales	Saccharomycetaceae	Saccharomyces	0
Saccharomyces cerevisiae YJM326	YJM326		PRJNA189855	91.172	16.5654	CP006482.1	10	2015-03-13T00:00:00Z	468558	Ascomycota	Saccharomycetes	Saccharomycetales	Saccharomycetaceae	Saccharomyces	0
Saccharomyces cerevisiae YJM1463	YJM1463	SAMN01923192	PRJNA189926	79.676	16.5545	CP006555.1	9	2015-03-13T00:00:00Z	1294378	Ascomycota	Saccharomycetes	Saccharomycetales	Saccharomycetaceae	Saccharomyces	0
Saccharomyces cerevisiae YJM428	YJM428	SAMN01923122	PRJNA189856	85.782	16.5303	CP006483.1	10	2015-03-13T00:00:00Z	947044	Ascomycota	Saccharomycetes	Saccharomycetales	Saccharomycetaceae	Saccharomyces	0
Saccharomyces cerevisiae YJM1307	YJM1307		PRJNA189893	79.733	16.5201	CP006522.1	13	2015-03-13T00:00:00Z	1294345	Ascomycota	Saccharomycetes	Saccharomycetales	Saccharomycetaceae	Saccharomyces	0
Saccharomyces cerevisiae YJM1386	YJM1386	SAMN01923172	PRJNA189906	85.554	16.5054	CP006535.1	10	2015-03-13T00:00:00Z	1294358	Ascomycota	Saccharomycetes	Saccharomycetales	Saccharomycetaceae	Saccharomyces	0
Flammulina velutipes 4019-20			PRJNA207621	88.508	16.4968	NC_021373.1	31	2013-06-10T00:00:00Z	38945	Basidiomycota	Agaricomycetes	Agaricales	Physalacriaceae	Flammulina	0
Saccharomyces cerevisiae YJM1388	YJM1388	SAMN01923174	PRJNA189908	77.572	16.4595	CP006537.1	9	2015-03-13T00:00:00Z	1294360	Ascomycota	Saccharomycetes	Saccharomycetales	Saccharomycetaceae	Saccharomyces	0
Saccharomyces cerevisiae YJM1574	YJM1574	SAMN01923200	PRJNA189934	79.923	16.4308	CP006563.1	9	2015-03-13T00:00:00Z	1294386	Ascomycota	Saccharomycetes	Saccharomycetales	Saccharomycetaceae	Saccharomyces	0.250241
Pichia kudriavzevii SJP	SJP	SAMN06675446	PRJNA383123	51.126	16.4007	CP021098.1	0	2018-04-04T00:00:00Z	4909	Ascomycota	Saccharomycetes	Saccharomycetales	Pichiaceae	Pichia	0
Pichia kudriavzevii SJP		SAMN06675446	PRJNA479209	51.126	16.4007	NC_037730.1	0	2018-07-05T00:00:00Z	4909	Ascomycota	Saccharomycetes	Saccharomycetales	Pichiaceae	Pichia	0
Saccharomyces cerevisiae YJM248	YJM248	SAMN01923117	PRJNA189851	86.593	16.3801	CP006478.1	9	2015-03-13T00:00:00Z	1294307	Ascomycota	Saccharomycetes	Saccharomycetales	Saccharomycetaceae	Saccharomyces	0
Pichia kudriavzevii CY902	CY902	SAMN11475394	PRJNA534013	51.239	16.3781	CP039616.1	0	2019-04-28T00:00:00Z	4909	Ascomycota	Saccharomycetes	Saccharomycetales	Pichiaceae	Pichia	0
Saccharomyces cerevisiae YJM1355	YJM1355		PRJNA189901	79.418	16.3766	CP006530.1	13	2015-03-13T00:00:00Z	1294353	Ascomycota	Saccharomycetes	Saccharomycetales	Saccharomycetaceae	Saccharomyces	0
Pichia kudriavzevii CBS573	CBS573	SAMN08558011	PRJNA545694	51.34	16.3576	CP028778.1	15	2018-04-17T00:00:00Z	4909	Ascomycota	Saccharomycetes	Saccharomycetales	Pichiaceae	Pichia	0
Saccharomyces uvarum CBS 395			PRJNA350157	64.779	16.351	NC_031512.1	13	2016-10-21T00:00:00Z	230603	Ascomycota	Saccharomycetes	Saccharomycetales	Saccharomycetaceae	Saccharomyces	0
Saccharomyces cerevisiae YJM1202	YJM1202	SAMN01923150	PRJNA189884	90.638	16.3243	CP006513.1	15	2015-03-13T00:00:00Z	1294336	Ascomycota	Saccharomycetes	Saccharomycetales	Saccharomycetaceae	Saccharomyces	0
Saccharomyces cerevisiae YJM1199	YJM1199	SAMN01923149	PRJNA189883	90.633	16.323	CP006512.1	15	2015-03-13T00:00:00Z	1294335	Ascomycota	Saccharomycetes	Saccharomycetales	Saccharomycetaceae	Saccharomyces	0
Saccharomyces bayanus CBS 380			PRJNA350073	64.736	16.3155	NC_031513.1	13	2016-10-21T00:00:00Z	4931	Ascomycota	Saccharomycetes	Saccharomycetales	Saccharomycetaceae	Saccharomyces	0
Saccharomyces cerevisiae YJM1304	YJM1304	SAMN01923158	PRJNA189892	81.083	16.303	CP006521.1	13	2015-03-13T00:00:00Z	1294344	Ascomycota	Saccharomycetes	Saccharomycetales	Saccharomycetaceae	Saccharomyces	0
Saccharomyces cerevisiae YJM1332	YJM1332	SAMN01923162	PRJNA189896	81.501	16.2869	CP006525.1	11	2015-03-13T00:00:00Z	1294348	Ascomycota	Saccharomycetes	Saccharomycetales	Saccharomycetaceae	Saccharomyces	0.245396
Saccharomyces cerevisiae YJM1478	YJM1478	SAMN01923194	PRJNA189928	83.765	16.2789	CP006557.1	9	2015-03-13T00:00:00Z	1294380	Ascomycota	Saccharomycetes	Saccharomycetales	Saccharomycetaceae	Saccharomyces	0.238763
Saccharomyces cerevisiae YJM1078	YJM1078	SAMN01823494	PRJNA183131	82.025	16.2597	CP004115.1	14	2015-02-25T00:00:00Z	1296266	Ascomycota	Saccharomycetes	Saccharomycetales	Saccharomycetaceae	Saccharomyces	0.243828
Saccharomyces cerevisiae YJM1526	YJM1526	SAMN01923196	PRJNA189930	81.825	16.242	CP006559.1	8	2015-03-13T00:00:00Z	1294382	Ascomycota	Saccharomycetes	Saccharomycetales	Saccharomycetaceae	Saccharomyces	0
Saccharomyces cerevisiae YJM1133	YJM1133	SAMN01923147	PRJNA189881	84.963	16.2412	CP006510.1	13	2015-03-13T00:00:00Z	1294333	Ascomycota	Saccharomycetes	Saccharomycetales	Saccharomycetaceae	Saccharomyces	0
Saccharomyces cerevisiae YJM453	YJM453	SAMN01923125	PRJNA189859	82.494	16.2351	CP006486.1	10	2015-03-13T00:00:00Z	1294311	Ascomycota	Saccharomycetes	Saccharomycetales	Saccharomycetaceae	Saccharomyces	0.242442
Saccharomyces cerevisiae YJM1419	YJM1419	SAMN01923183	PRJNA189917	84.604	16.2262	CP006546.1	10	2015-03-13T00:00:00Z	1294369	Ascomycota	Saccharomycetes	Saccharomycetales	Saccharomycetaceae	Saccharomyces	0
Saccharomyces cerevisiae YJM1129	YJM1129	SAMN01919312	PRJNA189300	81.706	16.2179	CP006509.1	10	2015-03-13T00:00:00Z	1293430	Ascomycota	Saccharomycetes	Saccharomycetales	Saccharomycetaceae	Saccharomyces	0.48956
Saccharomyces cerevisiae YJM1311	YJM1311	SAMN01923160	PRJNA189894	87.022	16.2074	CP006523.1	14	2015-03-13T00:00:00Z	1294346	Ascomycota	Saccharomycetes	Saccharomycetales	Saccharomycetaceae	Saccharomyces	0
Saccharomyces cerevisiae YJM1401	YJM1401		PRJNA189912	81.306	16.203	CP006541.1	9	2015-03-13T00:00:00Z	1294364	Ascomycota	Saccharomycetes	Saccharomycetales	Saccharomycetaceae	Saccharomyces	0.245984
Saccharomyces cerevisiae YJM450	YJM450	SAMN01923123	PRJNA189857	86.522	16.1832	CP006484.1	10	2015-03-13T00:00:00Z	1294310	Ascomycota	Saccharomycetes	Saccharomycetales	Saccharomycetaceae	Saccharomyces	0.231155
Saccharomyces cerevisiae YJM541	YJM541	SAMN01923128	PRJNA189862	87.003	16.173	CP006489.1	10	2015-03-13T00:00:00Z	1294314	Ascomycota	Saccharomycetes	Saccharomycetales	Saccharomycetaceae	Saccharomyces	0.229877
Saccharomyces cerevisiae YJM554	YJM554	SAMN01923129	PRJNA189863	87.008	16.1721	CP006490.1	10	2015-03-13T00:00:00Z	1294315	Ascomycota	Saccharomycetes	Saccharomycetales	Saccharomycetaceae	Saccharomyces	0.229864
Saccharomyces cerevisiae YJM320	YJM320	SAMN01923120	PRJNA189854	86.949	16.1577	CP006481.1	10	2015-03-13T00:00:00Z	947042	Ascomycota	Saccharomycetes	Saccharomycetales	Saccharomycetaceae	Saccharomyces	0
Saccharomyces cerevisiae GLBRCY22-3	GLBRCY22-3	SAMN03451116	PRJNA279877	82.897	16.155	CM004311.1	16	2016-05-11T00:00:00Z	4932	Ascomycota	Saccharomycetes	Saccharomycetales	Saccharomycetaceae	Saccharomyces	0.117013
Saccharomyces cerevisiae YJM1615	YJM1615	SAMN01923202	PRJNA189936	84.325	16.153	CP006565.1	10	2015-03-13T00:00:00Z	1294388	Ascomycota	Saccharomycetes	Saccharomycetales	Saccharomycetaceae	Saccharomyces	0.237178
Saccharomyces cerevisiae YJM451	YJM451	SAMN01923124	PRJNA189858	84.234	16.1502	CP006485.1	10	2015-03-13T00:00:00Z	502869	Ascomycota	Saccharomycetes	Saccharomycetales	Saccharomycetaceae	Saccharomyces	0
Saccharomyces cerevisiae YJM1415	YJM1415	SAMN01923180	PRJNA189914	83.95	16.1406	CP006543.1	9	2015-03-13T00:00:00Z	1294366	Ascomycota	Saccharomycetes	Saccharomycetales	Saccharomycetaceae	Saccharomyces	0.238237
Saccharomyces cerevisiae YJM978	YJM978	SAMN01923140	PRJNA189874	78.916	16.1361	CP006501.1	8	2015-03-13T00:00:00Z	1294326	Ascomycota	Saccharomycetes	Saccharomycetales	Saccharomycetaceae	Saccharomyces	0
Saccharomyces cerevisiae YJM981	YJM981	SAMN01923141	PRJNA189875	78.916	16.1361	CP006502.1	8	2015-03-13T00:00:00Z	1294327	Ascomycota	Saccharomycetes	Saccharomycetales	Saccharomycetaceae	Saccharomyces	0
Saccharomyces cerevisiae YJM990	YJM990	SAMN01923144	PRJNA189878	78.916	16.1361	CP006505.1	8	2015-03-13T00:00:00Z	1294330	Ascomycota	Saccharomycetes	Saccharomycetales	Saccharomycetaceae	Saccharomyces	0
Saccharomyces cerevisiae YJM1244	YJM1244	SAMN01923153	PRJNA189887	83.285	16.135	CP006516.1	11	2015-03-13T00:00:00Z	1294339	Ascomycota	Saccharomycetes	Saccharomycetales	Saccharomycetaceae	Saccharomyces	0
Saccharomyces cerevisiae			PRJNA287407	78.917	16.1347	NC_027264.1	8	2015-06-18T00:00:00Z	4932	Ascomycota	Saccharomycetes	Saccharomycetales	Saccharomycetaceae	Saccharomyces	0
Saccharomyces cerevisiae YJM987	YJM987	SAMN01923143	PRJNA189877	78.974	16.1344	CP006504.1	8	2015-03-13T00:00:00Z	1294329	Ascomycota	Saccharomycetes	Saccharomycetales	Saccharomycetaceae	Saccharomyces	0.253248
Saccharomyces cerevisiae YJM972	YJM972	SAMN01923138	PRJNA189872	78.907	16.1342	CP006499.1	8	2015-03-13T00:00:00Z	1294324	Ascomycota	Saccharomycetes	Saccharomycetales	Saccharomycetaceae	Saccharomyces	0
Saccharomyces cerevisiae YJM984	YJM984	SAMN01923142	PRJNA189876	78.907	16.1342	CP006503.1	8	2015-03-13T00:00:00Z	1294328	Ascomycota	Saccharomycetes	Saccharomycetales	Saccharomycetaceae	Saccharomyces	0
Saccharomyces cerevisiae YJM993	YJM993	SAMN01923145	PRJNA189879	78.907	16.1342	CP006506.1	8	2014-05-01T00:00:00Z	1294331	Ascomycota	Saccharomycetes	Saccharomycetales	Saccharomycetaceae	Saccharomyces	0
Saccharomyces cerevisiae YJM996	YJM996	SAMN01923146	PRJNA189880	78.907	16.1342	CP006507.1	8	2015-03-13T00:00:00Z	1294332	Ascomycota	Saccharomycetes	Saccharomycetales	Saccharomycetaceae	Saccharomyces	0
Saccharomyces cerevisiae YJM975	YJM975	SAMN01923139	PRJNA189873	78.95	16.133	CP006500.1	8	2015-03-13T00:00:00Z	1294325	Ascomycota	Saccharomycetes	Saccharomycetales	Saccharomycetaceae	Saccharomyces	0.253325
Saccharomyces cerevisiae DBVPG6765	DBVPG6765	SAMEA2757761	PRJEB7245	81.722	16.1315	CP020173.1	0	2017-03-21T00:00:00Z	4932	Ascomycota	Saccharomycetes	Saccharomycetales	Saccharomycetaceae	Saccharomyces	0
Saccharomyces cerevisiae YJM1208	YJM1208	SAMN01923151	PRJNA189885	84.252	16.1242	CP006514.1	13	2015-03-13T00:00:00Z	1294337	Ascomycota	Saccharomycetes	Saccharomycetales	Saccharomycetaceae	Saccharomyces	0
Saccharomyces cerevisiae YJM969	YJM969	SAMN01923137	PRJNA189871	79.066	16.1232	CP006498.1	8	2015-03-13T00:00:00Z	1294323	Ascomycota	Saccharomycetes	Saccharomycetales	Saccharomycetaceae	Saccharomyces	0
Saccharomyces cerevisiae YJM1336	YJM1336	SAMN01923163	PRJNA189897	82.967	16.11	CP006526.1	12	2015-03-13T00:00:00Z	1294349	Ascomycota	Saccharomycetes	Saccharomycetales	Saccharomycetaceae	Saccharomyces	0.24106
Saccharomyces cerevisiae YJM1549	YJM1549	SAMN01923198	PRJNA189932	78.275	16.0996	CP006561.1	8	2015-03-13T00:00:00Z	1294384	Ascomycota	Saccharomycetes	Saccharomycetales	Saccharomycetaceae	Saccharomyces	0
Saccharomyces cerevisiae YJM1190	YJM1190	SAMN01923148	PRJNA189882	88.996	16.0906	CP006511.2	14	2015-03-13T00:00:00Z	1294334	Ascomycota	Saccharomycetes	Saccharomycetales	Saccharomycetaceae	Saccharomyces	0
Saccharomyces cerevisiae YJM470	YJM470	SAMN01923127	PRJNA189861	83.571	16.0762	CP006488.1	9	2015-03-13T00:00:00Z	1294313	Ascomycota	Saccharomycetes	Saccharomycetales	Saccharomycetaceae	Saccharomyces	0
Saccharomyces kudriavzevii			PRJNA344227	72.095	16.0691	NC_031184.1	7	2016-09-23T00:00:00Z	114524	Ascomycota	Saccharomycetes	Saccharomycetales	Saccharomycetaceae	Saccharomyces	0
Saccharomyces cerevisiae YJM1417	YJM1417	SAMN01923181	PRJNA189915	82.284	16.0578	CP006544.1	8	2015-03-13T00:00:00Z	1294367	Ascomycota	Saccharomycetes	Saccharomycetales	Saccharomycetaceae	Saccharomyces	0
Saccharomyces cerevisiae YAF064	YAF064	SAMN10221756	PRJNA493199	94.894	16.0516	CM019008.1	0	2019-11-15T00:00:00Z	4932	Ascomycota	Saccharomycetes	Saccharomycetales	Saccharomycetaceae	Saccharomyces	0
Saccharomyces cerevisiae YAF019	YAF019	SAMN10221757	PRJNA493199	93.628	16.0497	CM018971.1	0	2019-11-15T00:00:00Z	4932	Ascomycota	Saccharomycetes	Saccharomycetales	Saccharomycetaceae	Saccharomyces	0
Saccharomyces cerevisiae YJM1252	YJM1252	SAMN01923156	PRJNA189890	83.856	16.0477	CP006519.1	12	2015-03-13T00:00:00Z	1294342	Ascomycota	Saccharomycetes	Saccharomycetales	Saccharomycetaceae	Saccharomyces	0
Saccharomyces cerevisiae YJM689	YJM689	SAMN01923135	PRJNA189869	84.098	16.0456	CP006496.1	9	2015-03-13T00:00:00Z	1294321	Ascomycota	Saccharomycetes	Saccharomycetales	Saccharomycetaceae	Saccharomyces	0
Saccharomyces cerevisiae YJM1356	YJM1356	SAMN01923168	PRJNA189902	84.849	16.0238	CP006531.1	12	2015-03-13T00:00:00Z	1294354	Ascomycota	Saccharomycetes	Saccharomycetales	Saccharomycetaceae	Saccharomyces	0
Saccharomyces mikatae			PRJNA344254	73.485	15.9638	NC_031185.1	7	2016-09-23T00:00:00Z	114525	Ascomycota	Saccharomycetes	Saccharomycetales	Saccharomycetaceae	Saccharomyces	0
Saccharomyces cerevisiae YJM1433	YJM1433	SAMN01923184	PRJNA189918	81.976	15.9486	CP006547.1	8	2015-03-13T00:00:00Z	1294370	Ascomycota	Saccharomycetes	Saccharomycetales	Saccharomycetaceae	Saccharomyces	0.731922
Saccharomyces cerevisiae YJM189	YJM189	SAMN01923113	PRJNA189847	80.811	15.9434	CP006474.1	8	2015-03-13T00:00:00Z	1294303	Ascomycota	Saccharomycetes	Saccharomycetales	Saccharomycetaceae	Saccharomyces	0.247491
Saccharomyces eubayanus 450.1	450.1	SAMN13870220	PRJNA578372	72.991	15.9335	CP064166.1	0	2020-11-11T00:00:00Z	1080349	Ascomycota	Saccharomycetes	Saccharomycetales	Saccharomycetaceae	Saccharomyces	0
Nakaseomyces delphensis CBS 2170			PRJNA37803	37.016	15.8634	NC_012619.1	8	2009-04-26T00:00:00Z	51657	Ascomycota	Saccharomycetes	Saccharomycetales	Saccharomycetaceae	Nakaseomyces	0
Saccharomyces cerevisiae YJM1338	YJM1338	SAMN01923164	PRJNA189898	80.97	15.854	CP006527.1	10	2015-03-13T00:00:00Z	1294350	Ascomycota	Saccharomycetes	Saccharomycetales	Saccharomycetaceae	Saccharomyces	0
Saccharomyces cerevisiae KCCM51299	KCCM51299	SAMN06319126	PRJNA373942	72.918	15.8438	CM022149.1	0	2020-03-17T00:00:00Z	4932	Ascomycota	Saccharomycetes	Saccharomycetales	Saccharomycetaceae	Saccharomyces	0
Saccharomyces cerevisiae YJM681	YJM681	SAMN01923132	PRJNA189866	81.045	15.8418	CP006493.1	9	2015-03-13T00:00:00Z	1294318	Ascomycota	Saccharomycetes	Saccharomycetales	Saccharomycetaceae	Saccharomyces	0
Naumovozyma dairenensis Y-1353			PRJNA420707	46.425	15.7975	NC_036377.1	14	2017-12-18T00:00:00Z	27289	Ascomycota	Saccharomycetes	Saccharomycetales	Saccharomycetaceae	Naumovozyma	0
Saccharomyces cerevisiae YJM1387	YJM1387	SAMN01923173	PRJNA189907	80.666	15.796	CP006536.1	9	2015-03-13T00:00:00Z	1294359	Ascomycota	Saccharomycetes	Saccharomycetales	Saccharomycetaceae	Saccharomyces	0
Saccharomyces cerevisiae YJM1479	YJM1479	SAMN01923195	PRJNA189929	88.309	15.7866	CP006558.1	9	2015-03-13T00:00:00Z	1294381	Ascomycota	Saccharomycetes	Saccharomycetales	Saccharomycetaceae	Saccharomyces	0
Saccharomyces cerevisiae YJM1400	YJM1400		PRJNA189911	88.306	15.7849	CP006540.1	9	2015-03-13T00:00:00Z	1294363	Ascomycota	Saccharomycetes	Saccharomycetales	Saccharomycetaceae	Saccharomyces	0
Saccharomyces cerevisiae YJM1444	YJM1444		PRJNA189922	83.736	15.7388	CP006551.1	10	2015-03-13T00:00:00Z	1294374	Ascomycota	Saccharomycetes	Saccharomycetales	Saccharomycetaceae	Saccharomyces	0
Saccharomyces cerevisiae YJM244	YJM244	SAMN01923116	PRJNA189850	80.737	15.7313	CP006477.1	8	2015-03-13T00:00:00Z	1294306	Ascomycota	Saccharomycetes	Saccharomycetales	Saccharomycetaceae	Saccharomyces	0.247718
Saccharomyces cerevisiae YJM270	YJM270	SAMN01923118	PRJNA189852	82.331	15.7061	CP006479.1	8	2015-03-13T00:00:00Z	1294308	Ascomycota	Saccharomycetes	Saccharomycetales	Saccharomycetaceae	Saccharomyces	0
Saccharomyces cerevisiae YJM1326	YJM1326	SAMN01923161	PRJNA189895	85.887	15.7032	CP006524.1	11	2015-03-13T00:00:00Z	1294347	Ascomycota	Saccharomycetes	Saccharomycetales	Saccharomycetaceae	Saccharomyces	0
Saccharomyces cerevisiae YJM456	YJM456	SAMN01923126	PRJNA189860	79.631	15.6346	CP006487.1	10	2015-03-13T00:00:00Z	1294312	Ascomycota	Saccharomycetes	Saccharomycetales	Saccharomycetaceae	Saccharomyces	0
Saccharomyces cerevisiae YJM555	YJM555		PRJNA189864	84.193	15.531	CP006491.1	10	2015-03-13T00:00:00Z	1294316	Ascomycota	Saccharomycetes	Saccharomycetales	Saccharomycetaceae	Saccharomyces	0
Saccharomyces cerevisiae YJM1477	YJM1477	SAMN01923193	PRJNA189927	79.244	15.5204	CP006556.1	9	2015-03-13T00:00:00Z	1294379	Ascomycota	Saccharomycetes	Saccharomycetales	Saccharomycetaceae	Saccharomyces	0.252385
Saccharomyces cerevisiae YJM1242	YJM1242	SAMN01923152	PRJNA189886	95.658	15.4101	CP006515.1	9	2015-03-13T00:00:00Z	1294338	Ascomycota	Saccharomycetes	Saccharomycetales	Saccharomycetaceae	Saccharomyces	0
Saccharomyces cerevisiae BJ4	BJ4	SAMEA6932008	PRJEB38713	86.123	15.407	LR813533.2	19	2020-06-15T00:00:00Z	4932	Ascomycota	Saccharomycetes	Saccharomycetales	Saccharomycetaceae	Saccharomyces	0
Saccharomyces cerevisiae EM14S01-3B	EM14S01-3B	SAMEA6932005	PRJEB38713	86.728	15.401	LR813567.2	22	2020-06-15T00:00:00Z	4932	Ascomycota	Saccharomycetes	Saccharomycetales	Saccharomycetaceae	Saccharomyces	0
Saccharomyces paradoxus UFRJ50816	UFRJ50816	SAMEA4461731	PRJEB7245	77.386	15.296	CP020309.1	0	2017-03-21T00:00:00Z	27291	Ascomycota	Saccharomycetes	Saccharomycetales	Saccharomycetaceae	Saccharomyces	0
Saccharomyces cariocanus CBS 7994			PRJNA350065	77.38	15.2934	NC_031514.1	14	2016-10-21T00:00:00Z	114526	Ascomycota	Saccharomycetes	Saccharomycetales	Saccharomycetaceae	Saccharomyces	0
Vanderwaltozyma polyspora			NA	21.684	15.2417	NC_009638.1	NA	NA	36033	Ascomycota	Saccharomycetes	Saccharomycetales	Saccharomycetaceae	Vanderwaltozyma	0
Brettanomyces bruxellensis CBS 2499			PRJNA40151	76.453	15.2015	NC_013147.1	18	2009-08-24T00:00:00Z	5007	Ascomycota	Saccharomycetes	Saccharomycetales	Pichiaceae	Brettanomyces	0
Saccharomyces cerevisiae JXXY16.1	JXXY16.1	SAMEA6932010	PRJEB38713	68.736	15.1493	LR813584.2	16	2020-06-15T00:00:00Z	4932	Ascomycota	Saccharomycetes	Saccharomycetales	Saccharomycetaceae	Saccharomyces	0
Lachancea kluyveri 77-1003			PRJNA168403	51.679	15.1435	NC_018056.1	8	2012-06-01T00:00:00Z	4934	Ascomycota	Saccharomycetes	Saccharomycetales	Saccharomycetaceae	Lachancea	0
Saccharomyces cerevisiae YJM1443	YJM1443		PRJNA189921	77.956	15.1201	CP006550.1	9	2015-03-13T00:00:00Z	1294373	Ascomycota	Saccharomycetes	Saccharomycetales	Saccharomycetaceae	Saccharomyces	0
Saccharomyces cerevisiae YJM1450	YJM1450	SAMN01923190	PRJNA189924	76.603	15.0634	CP006553.1	8	2015-03-13T00:00:00Z	1294376	Ascomycota	Saccharomycetes	Saccharomycetales	Saccharomycetaceae	Saccharomyces	0
Saccharomyces cerevisiae SX2	SX2	SAMEA6932007	PRJEB38713	80.393	15.0473	LR813601.2	14	2020-06-15T00:00:00Z	4932	Ascomycota	Saccharomycetes	Saccharomycetales	Saccharomycetaceae	Saccharomyces	0
Saccharomyces cerevisiae YJM1399	YJM1399	SAMN01923176	PRJNA189910	73.45	15.0157	CP006539.1	9	2015-03-13T00:00:00Z	1294362	Ascomycota	Saccharomycetes	Saccharomycetales	Saccharomycetaceae	Saccharomyces	0
Saccharomyces cerevisiae YJM1527	YJM1527		PRJNA189931	78.592	14.9735	CP006560.1	8	2015-03-13T00:00:00Z	1294383	Ascomycota	Saccharomycetes	Saccharomycetales	Saccharomycetaceae	Saccharomyces	0
Saccharomyces cerevisiae HLJ1	HLJ1	SAMEA6932009	PRJEB38713	78.472	14.855	LR813516.2	14	2020-06-15T00:00:00Z	4932	Ascomycota	Saccharomycetes	Saccharomycetales	Saccharomycetaceae	Saccharomyces	0
Saccharomyces cerevisiae YJM1418	YJM1418	SAMN01923182	PRJNA189916	76.794	14.8436	CP006545.1	8	2015-03-13T00:00:00Z	1294368	Ascomycota	Saccharomycetes	Saccharomycetales	Saccharomycetaceae	Saccharomyces	0
Saccharomyces cerevisiae SK23	SK23	SAMN13341795	PRJNA590882	49.451	14.8066	CP046458.1	0	2019-12-10T00:00:00Z	4932	Ascomycota	Saccharomycetes	Saccharomycetales	Saccharomycetaceae	Saccharomyces	0
Saccharomyces cerevisiae YPS128	YPS128	SAMEA2757770	PRJEB7245	77.479	14.7808	CP020224.1	0	2017-03-21T00:00:00Z	4932	Ascomycota	Saccharomycetes	Saccharomycetales	Saccharomycetaceae	Saccharomyces	0
Saccharomyces paradoxus YPS138	YPS138	SAMEA2757767	PRJEB7245	71.396	14.7417	CP020292.1	0	2017-03-21T00:00:00Z	27291	Ascomycota	Saccharomycetes	Saccharomycetales	Saccharomycetaceae	Saccharomyces	0
Saccharomyces cerevisiae YJM1273	YJM1273	SAMN01923157	PRJNA189891	77.475	14.7325	CP006520.1	12	2015-03-13T00:00:00Z	1294343	Ascomycota	Saccharomycetes	Saccharomycetales	Saccharomycetaceae	Saccharomyces	0
Saccharomyces cerevisiae YJM1434	YJM1434	SAMN01923185	PRJNA189919	77.515	14.7262	CP006548.1	8	2015-03-13T00:00:00Z	1294371	Ascomycota	Saccharomycetes	Saccharomycetales	Saccharomycetaceae	Saccharomyces	0
Saccharomyces cerevisiae XXYS1.4	XXYS1.4	SAMEA6932011	PRJEB38713	85.245	14.7012	LR813618.2	24	2020-06-15T00:00:00Z	4932	Ascomycota	Saccharomycetes	Saccharomycetales	Saccharomycetaceae	Saccharomyces	0.234618
Saccharomyces cerevisiae YJM1342	YJM1342	SAMN01923166	PRJNA189900	85.762	14.6907	CP006529.1	14	2015-03-13T00:00:00Z	1294352	Ascomycota	Saccharomycetes	Saccharomycetales	Saccharomycetaceae	Saccharomyces	0
Rozella allomycis			PRJNA209898	12.055	14.4753	NC_021611.1	8	2013-06-29T00:00:00Z	281847	Cryptomycota	NA	NA	NA	Rozella	0
Saccharomyces cerevisiae HN1	HN1	SAMEA6932006	PRJEB38713	88.103	14.4592	LR813499.2	20	2020-06-15T00:00:00Z	4932	Ascomycota	Saccharomycetes	Saccharomycetales	Saccharomycetaceae	Saccharomyces	0.227007
Saccharomyces cerevisiae YJM1402	YJM1402	SAMN01923179	PRJNA189913	78.309	14.4134	CP006542.1	8	2015-03-13T00:00:00Z	1294365	Ascomycota	Saccharomycetes	Saccharomycetales	Saccharomycetaceae	Saccharomyces	0
Saccharomyces cerevisiae YJM1573	YJM1573	SAMN01923199	PRJNA189933	78.385	14.4058	CP006562.1	8	2015-03-13T00:00:00Z	1294385	Ascomycota	Saccharomycetes	Saccharomycetales	Saccharomycetaceae	Saccharomyces	0
Saccharomyces arboricola CBS 10644			PRJNA350139	71.124	14.389	NC_031511.1	14	2016-10-21T00:00:00Z	706196	Ascomycota	Saccharomycetes	Saccharomycetales	Saccharomycetaceae	Saccharomyces	0
Saccharomyces paradoxus UWOPS91-917.1	UWOPS91-917.1	SAMEA4461733	PRJEB7245	73.171	14.3595	CP020326.1	0	2017-03-21T00:00:00Z	27291	Ascomycota	Saccharomycetes	Saccharomycetales	Saccharomycetaceae	Saccharomyces	0
Saccharomyces paradoxus N44	N44	SAMEA2757766	PRJEB7245	69.948	14.272	CP020275.1	0	2017-03-21T00:00:00Z	27291	Ascomycota	Saccharomycetes	Saccharomycetales	Saccharomycetaceae	Saccharomyces	0
Saccharomyces arboricola H-6	H-6	SAMN02981438	PRJNA88533	72.147	14.1835	CM001579.1	0	2012-09-11T00:00:00Z	1160507	Ascomycota	Saccharomycetes	Saccharomycetales	Saccharomycetaceae	Saccharomyces	0
[Candida] bracarensis Y-48270			PRJNA420705	46.138	14.0795	NC_036380.1	12	2017-12-18T00:00:00Z	273131	Ascomycota	Saccharomycetes	Saccharomycetales	Saccharomycetaceae	Nakaseomyces	0
Saccharomyces paradoxus	CBS432		PRJNA625777	71.355	14.0565	NC_018044.1	14	2012-06-13T00:00:00Z	27291	Ascomycota	Saccharomycetes	Saccharomycetales	Saccharomycetaceae	Saccharomyces	0
Saccharomyces cerevisiae YJM1447	YJM1447	SAMN01923189	PRJNA189923	74.237	14.0496	CP006552.1	8	2015-03-13T00:00:00Z	1294375	Ascomycota	Saccharomycetes	Saccharomycetales	Saccharomycetaceae	Saccharomyces	0
Saccharomyces cerevisiae UWOPS03-461.4	UWOPS03-461.4	SAMEA2757764	PRJEB7245	74.179	14.0174	CP020241.1	0	2017-03-21T00:00:00Z	4932	Ascomycota	Saccharomycetes	Saccharomycetales	Saccharomycetaceae	Saccharomyces	0
Saccharomyces kudriavzevii CR85	CR85	SAMN09650452	PRJNA480800	92.142	13.859	CP030978.1	0	2018-07-19T00:00:00Z	114524	Ascomycota	Saccharomycetes	Saccharomycetales	Saccharomycetaceae	Saccharomyces	0
Saccharomyces cerevisiae WA_C_CODDINGTON_2	WA_C_CODDINGTON_2	SAMN02770304	PRJNA247448	85.779	13.4567	CP008643.1	0	2016-06-20T00:00:00Z	4932	Ascomycota	Saccharomycetes	Saccharomycetales	Saccharomycetaceae	Saccharomyces	0
Saccharomyces jurei		SAMEA104589863	PRJEB24816	105.732	13.4198	LT986467.1	0	2018-08-19T00:00:00Z	1987369	Ascomycota	Saccharomycetes	Saccharomycetales	Saccharomycetaceae	Saccharomyces	0.189157
Saccharomyces cerevisiae MTKSKsf_E2	MTKSKsf_E2	SAMN02777149	PRJNA247448	85.779	13.3797	CP008133.1	0	2016-06-20T00:00:00Z	4932	Ascomycota	Saccharomycetes	Saccharomycetales	Saccharomycetaceae	Saccharomyces	0
Saccharomyces cerevisiae NSEBRsf_A9	NSEBRsf_A9	SAMN02777150	PRJNA247448	85.594	13.2299	CP008116.1	0	2016-06-20T00:00:00Z	4932	Ascomycota	Saccharomycetes	Saccharomycetales	Saccharomycetaceae	Saccharomyces	0
Saccharomyces cerevisiae HB_C_KOROKIPO_3	HB_C_KOROKIPO_3	SAMN02776109	PRJNA247448	85.779	13.1244	CP008473.1	0	2016-06-20T00:00:00Z	4932	Ascomycota	Saccharomycetes	Saccharomycetales	Saccharomycetaceae	Saccharomyces	0
Saccharomyces cerevisiae WA_C_WAITAKEREROAD_7	WA_C_WAITAKEREROAD_7	SAMN02772779	PRJNA247448	85.594	13.0663	CP008575.1	0	2016-06-20T00:00:00Z	4932	Ascomycota	Saccharomycetes	Saccharomycetales	Saccharomycetaceae	Saccharomyces	0
Saccharomyces cerevisiae HB_C_OMARUNUI_14	HB_C_OMARUNUI_14	SAMN02776110	PRJNA247448	85.594	12.9717	CP008456.1	0	2016-06-20T00:00:00Z	4932	Ascomycota	Saccharomycetes	Saccharomycetales	Saccharomycetaceae	Saccharomyces	0
Saccharomyces cerevisiae HB_C_KOROKIPO_12	HB_C_KOROKIPO_12	SAMN02776108	PRJNA247448	85.594	12.9565	CP008490.1	0	2016-06-20T00:00:00Z	4932	Ascomycota	Saccharomycetes	Saccharomycetales	Saccharomycetaceae	Saccharomyces	0
Saccharomyces cerevisiae T.52_3C	T.52_3C	SAMN02770301	PRJNA247448	85.596	12.8359	CP007827.1	0	2016-06-20T00:00:00Z	4932	Ascomycota	Saccharomycetes	Saccharomycetales	Saccharomycetaceae	Saccharomyces	0
Saccharomyces cerevisiae HB_S_GIMBLETTROAD_22	HB_S_GIMBLETTROAD_22	SAMN02776122	PRJNA247448	85.779	12.7479	CP008235.1	0	2016-06-20T00:00:00Z	4932	Ascomycota	Saccharomycetes	Saccharomycetales	Saccharomycetaceae	Saccharomyces	0
Saccharomyces cerevisiae WI_C_MBSP_4	WI_C_MBSP_4	SAMN02774414	PRJNA247448	85.779	12.7316	CP008524.1	0	2016-06-20T00:00:00Z	4932	Ascomycota	Saccharomycetes	Saccharomycetales	Saccharomycetaceae	Saccharomyces	0
Saccharomyces cerevisiae Sol7-2	Sol7-2	SAMN02770298	PRJNA247448	85.596	12.6373	CP007878.1	0	2016-06-20T00:00:00Z	4932	Ascomycota	Saccharomycetes	Saccharomycetales	Saccharomycetaceae	Saccharomyces	0
Saccharomyces cerevisiae HCNKIsf_G7	HCNKIsf_G7	SAMN02777143	PRJNA247448	85.779	12.6045	CP008184.1	0	2016-06-20T00:00:00Z	4932	Ascomycota	Saccharomycetes	Saccharomycetales	Saccharomycetaceae	Saccharomyces	0
[Candida] castellii CBS 4332			PRJNA37805	50.294	12.5761	NC_012620.1	8	2009-04-26T00:00:00Z	51914	Ascomycota	Saccharomycetes	Saccharomycetales	Saccharomycetaceae	Nakaseomyces	0
Saccharomyces cerevisiae T16	T16	SAMN02770293	PRJNA247448	85.631	12.5749	CP008694.1	0	2016-06-20T00:00:00Z	4932	Ascomycota	Saccharomycetes	Saccharomycetales	Saccharomycetaceae	Saccharomyces	0.0362018
Saccharomyces cerevisiae WI_C_MBSP_15	WI_C_MBSP_15	SAMN02773802	PRJNA247448	85.594	12.5429	CP008541.1	0	2016-06-20T00:00:00Z	4932	Ascomycota	Saccharomycetes	Saccharomycetales	Saccharomycetaceae	Saccharomyces	0
Saccharomyces cerevisiae T.52_2H	T.52_2H	SAMN02770299	PRJNA247448	85.594	12.5429	CP007861.1	0	2016-06-20T00:00:00Z	4932	Ascomycota	Saccharomycetes	Saccharomycetales	Saccharomycetaceae	Saccharomyces	0
Saccharomyces cerevisiae WA_C_MATES_13	WA_C_MATES_13	SAMN02772778	PRJNA247448	85.594	12.5207	CP008592.1	0	2016-06-20T00:00:00Z	4932	Ascomycota	Saccharomycetes	Saccharomycetales	Saccharomycetaceae	Saccharomyces	0
Saccharomyces cerevisiae HB_C_TUKITUKI2_4	HB_C_TUKITUKI2_4	SAMN02777154	PRJNA247448	84.976	12.5	CP007895.1	0	2016-06-20T00:00:00Z	4932	Ascomycota	Saccharomycetes	Saccharomycetales	Saccharomycetaceae	Saccharomyces	0
Saccharomyces cerevisiae CDRDR_sf_H	CDRDR_sf_H	SAMN02777141	PRJNA247448	85.779	12.4541	CP008014.1	0	2016-06-20T00:00:00Z	4932	Ascomycota	Saccharomycetes	Saccharomycetales	Saccharomycetaceae	Saccharomyces	0
Saccharomyces cerevisiae HB_S_GIMBLETTROAD_16	HB_S_GIMBLETTROAD_16	SAMN02776121	PRJNA247448	85.583	12.4324	CP008252.1	0	2016-06-20T00:00:00Z	4932	Ascomycota	Saccharomycetes	Saccharomycetales	Saccharomycetaceae	Saccharomyces	0
Saccharomyces cerevisiae T.52_5A	T.52_5A	SAMN02770302	PRJNA247448	85.594	12.4308	CP008677.1	0	2016-06-20T00:00:00Z	4932	Ascomycota	Saccharomycetes	Saccharomycetales	Saccharomycetaceae	Saccharomyces	0
Saccharomyces cerevisiae WI_C_MB95MBMZ_4	WI_C_MB95MBMZ_4	SAMN02773432	PRJNA247448	85.595	12.4154	CP008558.1	0	2016-06-20T00:00:00Z	4932	Ascomycota	Saccharomycetes	Saccharomycetales	Saccharomycetaceae	Saccharomyces	0
Saccharomyces cerevisiae T.52_3A	T.52_3A	SAMN02770300	PRJNA247448	85.594	12.4133	CP007844.1	0	2016-06-20T00:00:00Z	4932	Ascomycota	Saccharomycetes	Saccharomycetales	Saccharomycetaceae	Saccharomyces	0
Saccharomyces cerevisiae TNPLST-4-S-2	TNPLST-4-S-2	SAMN02777156	PRJNA247448	85.779	12.376	CP008048.1	0	2016-06-20T00:00:00Z	4932	Ascomycota	Saccharomycetes	Saccharomycetales	Saccharomycetaceae	Saccharomyces	0
Saccharomyces cerevisiae CRIRIwf_A11	CRIRIwf_A11	SAMN02777142	PRJNA247448	85.779	12.3492	CP007997.1	0	2016-06-20T00:00:00Z	4932	Ascomycota	Saccharomycetes	Saccharomycetales	Saccharomycetaceae	Saccharomyces	0
Saccharomyces cerevisiae MARARsf_A10	MARARsf_A10	SAMN02777148	PRJNA247448	85.779	12.341	CP008150.1	0	2016-06-20T00:00:00Z	4932	Ascomycota	Saccharomycetes	Saccharomycetales	Saccharomycetaceae	Saccharomyces	0
Saccharomyces cerevisiae T63	T63	SAMN02770295	PRJNA247448	85.594	12.2707	CP008320.1	0	2016-06-20T00:00:00Z	4932	Ascomycota	Saccharomycetes	Saccharomycetales	Saccharomycetaceae	Saccharomyces	0
Saccharomyces cerevisiae WA_C_KINGSMILL_10	WA_C_KINGSMILL_10	SAMN02770305	PRJNA247448	85.595	12.2542	CP008626.1	0	2016-06-20T00:00:00Z	4932	Ascomycota	Saccharomycetes	Saccharomycetales	Saccharomycetaceae	Saccharomyces	0
Saccharomyces cerevisiae HCNTHsf_C5	HCNTHsf_C5	SAMN02777144	PRJNA247448	85.594	12.1913	CP007980.1	0	2016-06-20T00:00:00Z	4932	Ascomycota	Saccharomycetes	Saccharomycetales	Saccharomycetaceae	Saccharomyces	0
Saccharomyces cerevisiae WSERCsf_G4	WSERCsf_G4	SAMN02777152	PRJNA247448	85.595	12.1841	CP008218.1	0	2016-06-20T00:00:00Z	4932	Ascomycota	Saccharomycetes	Saccharomycetales	Saccharomycetaceae	Saccharomyces	0
Saccharomyces cerevisiae WA_C_MATES_10	WA_C_MATES_10	SAMN02772777	PRJNA247448	85.593	12.0419	CP008609.1	0	2016-06-20T00:00:00Z	4932	Ascomycota	Saccharomycetes	Saccharomycetales	Saccharomycetaceae	Saccharomyces	0
Saccharomyces cerevisiae T52	T52	SAMN02770294	PRJNA247448	85.594	12.0371	CP008507.1	0	2016-06-20T00:00:00Z	4932	Ascomycota	Saccharomycetes	Saccharomycetales	Saccharomycetaceae	Saccharomyces	0
Saccharomyces cerevisiae HB_C_OMARUNUI_6	HB_C_OMARUNUI_6	SAMN02776111	PRJNA247448	85.595	12.0252	CP008439.1	0	2016-06-20T00:00:00Z	4932	Ascomycota	Saccharomycetes	Saccharomycetales	Saccharomycetaceae	Saccharomyces	0
Saccharomyces cerevisiae HCNTHsf_F8	HCNTHsf_F8	SAMN02777145	PRJNA247448	85.584	12.0221	CP007946.1	0	2016-06-20T00:00:00Z	4932	Ascomycota	Saccharomycetes	Saccharomycetales	Saccharomycetaceae	Saccharomyces	0
Saccharomyces cerevisiae HB_C_OMARUNUI_7	HB_C_OMARUNUI_7	SAMN02776112	PRJNA247448	85.594	11.9541	CP008422.1	0	2016-06-20T00:00:00Z	4932	Ascomycota	Saccharomycetes	Saccharomycetales	Saccharomycetaceae	Saccharomyces	0
Saccharomyces cerevisiae HB_S_GIMBLETTROAD_9	HB_S_GIMBLETTROAD_9	SAMN02777155	PRJNA247448	85.594	11.9307	CP008065.1	0	2016-06-20T00:00:00Z	4932	Ascomycota	Saccharomycetes	Saccharomycetales	Saccharomycetaceae	Saccharomyces	0
Saccharomyces cerevisiae T.52_5E	T.52_5E	SAMN02770303	PRJNA247448	85.778	11.911	CP008660.1	0	2016-06-20T00:00:00Z	4932	Ascomycota	Saccharomycetes	Saccharomycetales	Saccharomycetaceae	Saccharomyces	0
Saccharomyces cerevisiae NSERVsf_F8	NSERVsf_F8	SAMN02777151	PRJNA247448	85.593	11.8164	CP007912.1	0	2016-06-20T00:00:00Z	4932	Ascomycota	Saccharomycetes	Saccharomycetales	Saccharomycetaceae	Saccharomyces	0
Saccharomyces cerevisiae HB_S_BILANCHER_12	HB_S_BILANCHER_12	SAMN02776118	PRJNA247448	85.595	11.7764	CP008303.1	0	2016-06-20T00:00:00Z	4932	Ascomycota	Saccharomycetes	Saccharomycetales	Saccharomycetaceae	Saccharomyces	0
Saccharomyces cerevisiae T8	T8	SAMN02770297	PRJNA247448	85.594	11.6328	CP008082.1	0	2016-06-20T00:00:00Z	4932	Ascomycota	Saccharomycetes	Saccharomycetales	Saccharomycetaceae	Saccharomyces	0
Saccharomyces cerevisiae HB_C_TUKITUKI2_10	HB_C_TUKITUKI2_10	SAMN02776114	PRJNA247448	85.594	11.5849	CP008388.1	0	2016-06-20T00:00:00Z	4932	Ascomycota	Saccharomycetes	Saccharomycetales	Saccharomycetaceae	Saccharomyces	0
Saccharomyces cerevisiae HPRMAwf_D10	HPRMAwf_D10	SAMN02777146	PRJNA247448	85.57	11.5765	CP007929.1	0	2016-06-20T00:00:00Z	4932	Ascomycota	Saccharomycetes	Saccharomycetales	Saccharomycetaceae	Saccharomyces	0
Saccharomyces cerevisiae T78	T78	SAMN02770296	PRJNA247448	85.594	11.5382	CP007963.1	0	2016-06-20T00:00:00Z	4932	Ascomycota	Saccharomycetes	Saccharomycetales	Saccharomycetaceae	Saccharomyces	0
Saccharomyces cerevisiae WSETAwf_B1	WSETAwf_B1	SAMN02777153	PRJNA247448	85.594	11.5218	CP008099.1	0	2016-06-20T00:00:00Z	4932	Ascomycota	Saccharomycetes	Saccharomycetales	Saccharomycetaceae	Saccharomyces	0
Saccharomyces cerevisiae HB_S_GIMBLETTROAD_5	HB_S_GIMBLETTROAD_5	SAMN02776123	PRJNA247448	85.595	11.2588	CP008201.1	0	2016-06-20T00:00:00Z	4932	Ascomycota	Saccharomycetes	Saccharomycetales	Saccharomycetaceae	Saccharomyces	0
Saccharomyces cerevisiae WI_S_JASA_5	WI_S_JASA_5	SAMN02776116	PRJNA247448	85.569	11.2401	CP008354.1	0	2016-06-20T00:00:00Z	4932	Ascomycota	Saccharomycetes	Saccharomycetales	Saccharomycetaceae	Saccharomyces	0
Saccharomyces cerevisiae HB_C_TUKITUKI1_16	HB_C_TUKITUKI1_16	SAMN02776113	PRJNA247448	85.779	11.033	CP008405.1	0	2016-06-20T00:00:00Z	4932	Ascomycota	Saccharomycetes	Saccharomycetales	Saccharomycetaceae	Saccharomyces	0
Nakaseomyces bacillisporus CBS 7720			PRJNA37807	107.123	10.8894	NC_012621.1	8	2009-04-26T00:00:00Z	51660	Ascomycota	Saccharomycetes	Saccharomycetales	Saccharomycetaceae	Nakaseomyces	0
Saccharomyces cerevisiae HB_S_GIMBLETTROAD_14	HB_S_GIMBLETTROAD_14	SAMN02776120	PRJNA247448	85.658	10.4906	CP008269.1	0	2016-06-20T00:00:00Z	4932	Ascomycota	Saccharomycetes	Saccharomycetales	Saccharomycetaceae	Saccharomyces	0.0677111
Saccharomyces cerevisiae HB_S_BILANCHER_6	HB_S_BILANCHER_6	SAMN02776119	PRJNA247448	85.594	9.87803	CP008286.1	0	2016-06-20T00:00:00Z	4932	Ascomycota	Saccharomycetes	Saccharomycetales	Saccharomycetaceae	Saccharomyces	0
Saccharomyces cerevisiae WI_S_JASA_13	WI_S_JASA_13	SAMN02776115	PRJNA247448	85.594	9.8348	CP008371.1	0	2016-06-20T00:00:00Z	4932	Ascomycota	Saccharomycetes	Saccharomycetales	Saccharomycetaceae	Saccharomyces	0
Saccharomyces cerevisiae R008	R008	SAMN01915092	PRJNA162713	22.149	9.46318	CM002421.1	0	2014-02-26T00:00:00Z	1182966	Ascomycota	Saccharomycetes	Saccharomycetales	Saccharomycetaceae	Saccharomyces	0
Saccharomyces cerevisiae WI_S_OAKURA_4	WI_S_OAKURA_4	SAMN02776117	PRJNA247448	85.495	8.77361	CP008337.1	0	2016-06-20T00:00:00Z	4932	Ascomycota	Saccharomycetes	Saccharomycetales	Saccharomycetaceae	Saccharomyces	0
Saccharomycodes ludwigii Y-8871			PRJNA479196	66.725	8.38516	NC_037703.1	12	2018-07-05T00:00:00Z	36035	Ascomycota	Saccharomycetes	Saccharomycetales	Saccharomycodaceae	Saccharomycodes	0
Saccharomyces cerevisiae HPRMTsf_H7	HPRMTsf_H7	SAMN02777147	PRJNA247448	85.686	7.37927	CP008167.1	0	2016-06-20T00:00:00Z	4932	Ascomycota	Saccharomycetes	Saccharomycetales	Saccharomycetaceae	Saccharomyces	0
Saccharomyces cerevisiae Soil7-1	Soil7-1	SAMN02777157	PRJNA247448	82.072	7.17541	CP008031.1	0	2016-06-20T00:00:00Z	4932	Ascomycota	Saccharomycetes	Saccharomycetales	Saccharomycetaceae	Saccharomyces	0
Saccharomyces cerevisiae NCIM3186	NCIM3186	SAMN03733457	PRJNA284829	83.697	5.45539	CP011826.1	0	2015-06-17T00:00:00Z	4932	Ascomycota	Saccharomycetes	Saccharomycetales	Saccharomycetaceae	Saccharomyces	0

## Sheet: Table S2
Table S2: Short tandem repeats within the mitochondrial (mt) genomes of the powdery mildews Blumeria graminis f. sp. tritici, Erysiphe pisi, Golovinomyces cichoracearum, and Erysiphe necator. Tandem repeats were identified with the Tandem Repeat Finder program v4.09. Data for the mt genome of E. necator were obtained from Zaccaron et al (2021) [28].
Species	Mt genome accrssion	Start	End	Period size	Copy number	Consensus size	Percent matches	Percent indels	Score	A	C	G	T	Entropy	Consensus
Blumeria graminis f. sp. tritici	MT880591	3521	3559	18	2.2	18	100	0	78	30	5	43	20	1.73	GGGATGATGGATACGAAT
Blumeria graminis f. sp. tritici	MT880591	6222	6286	33	2	33	100	0	130	24	30	23	21	1.99	CAATCCCATTCCATCCCATGGATCTGGAAGGGG
Blumeria graminis f. sp. tritici	MT880591	7861	7916	25	2.2	25	100	0	112	16	28	39	16	1.89	GGATGGCCGTGCCGAAGCCCAGCTT
Blumeria graminis f. sp. tritici	MT880591	7933	7959	12	2.2	12	100	0	54	14	70	7	7	1.32	CCCATCGCACCC
Blumeria graminis f. sp. tritici	MT880591	9255	9294	18	2.2	18	95	0	71	25	27	30	17	1.97	ACGGGCGAACTCATACGT
Blumeria graminis f. sp. tritici	MT880591	11299	11346	15	3.5	15	72	21	59	8	35	0	56	1.3	CTTCTTCATACTTCT
Blumeria graminis f. sp. tritici	MT880591	11316	11354	11	3.5	11	86	6	60	5	35	0	58	1.2	TCTTCTTCTTC
Blumeria graminis f. sp. tritici	MT880591	11301	11350	26	1.9	26	100	0	100	8	34	0	58	1.28	TCTTCATACTTCTCTTCTTCTTCTTC
Blumeria graminis f. sp. tritici	MT880591	12284	12317	11	3.3	11	92	8	54	17	55	0	26	1.42	CCCATCATTCC
Blumeria graminis f. sp. tritici	MT880591	12427	12459	13	2.4	14	90	10	59	9	6	69	15	1.34	GATGGGGGGGGTGC
Blumeria graminis f. sp. tritici	MT880591	14811	14854	19	2.4	18	85	7	54	13	6	75	4	1.17	CGGGGGGGGGAGGAAGGG
Blumeria graminis f. sp. tritici	MT880591	16659	16687	10	2.7	11	89	10	51	27	0	55	17	1.42	GGGGGAATGAT
Blumeria graminis f. sp. tritici	MT880591	19376	19424	17	2.9	17	84	9	64	16	0	67	16	1.24	GGATGGGGTGGGGGATA
Blumeria graminis f. sp. tritici	MT880591	19672	19716	17	2.5	18	82	10	56	17	44	6	31	1.75	CCCATCCATTGCCAATTG
Blumeria graminis f. sp. tritici	MT880591	21921	21947	13	2.1	13	100	0	54	14	70	7	7	1.32	CCATCGCACCCCC
Blumeria graminis f. sp. tritici	MT880591	21964	21990	12	2.2	12	100	0	54	22	0	62	14	1.31	GGGGGGAATGAT
Blumeria graminis f. sp. tritici	MT880591	22622	22649	14	2	14	100	0	56	35	42	7	14	1.73	CCCCCATCAAAGAT
Blumeria graminis f. sp. tritici	MT880591	22647	22694	18	2.8	17	90	3	69	8	2	77	12	1.08	GATGGGGGGGGGGGATC
Blumeria graminis f. sp. tritici	MT880591	22668	22713	23	2	24	82	4	58	8	4	69	17	1.31	GGGGGGGGGGGATTCCATGGGGGG
Blumeria graminis f. sp. tritici	MT880591	22647	22694	17	2.7	18	83	6	62	8	2	77	12	1.08	GATGGGGGGGGGGGGAGT
Blumeria graminis f. sp. tritici	MT880591	24993	25023	12	2.6	12	100	0	62	16	67	6	9	1.39	CCCCATCGCACC
Blumeria graminis f. sp. tritici	MT880591	26594	26620	14	1.9	14	100	0	54	11	0	66	22	1.22	TTGATGGGGGGGGA
Blumeria graminis f. sp. tritici	MT880591	29200	29363	57	2.8	57	77	13	190	23	21	42	13	1.88	CCCCATCAAAGATGGGGGGGGAATGATGGGATGGGATCGGGGTCGGACCCCATCGCA
Blumeria graminis f. sp. tritici	MT880591	29267	29299	14	2.4	14	100	0	66	21	0	63	15	1.3	GATGGGGGGGGAAT
Blumeria graminis f. sp. tritici	MT880591	34302	34339	20	1.9	20	100	0	76	21	55	2	21	1.56	ACCCATCCCATCATTCCCCG
Blumeria graminis f. sp. tritici	MT880591	34868	34935	27	2.6	27	97	2	129	11	8	51	27	1.68	GGAGTAGCCATGTGGGTGTGTGTGTGG
Blumeria graminis f. sp. tritici	MT880591	36349	36373	12	2.1	12	100	0	50	16	0	60	24	1.36	GATTGATGGGGG
Blumeria graminis f. sp. tritici	MT880591	36488	36528	16	2.8	16	78	14	52	19	0	63	17	1.31	GATGGGGGATGGGATG
Blumeria graminis f. sp. tritici	MT880591	36471	36522	27	1.9	27	84	7	70	19	0	65	15	1.27	GGGATGGAGGGGGAATGGATGGGGGAT
Blumeria graminis f. sp. tritici	MT880591	39808	39859	14	3.8	13	75	7	50	11	5	67	15	1.4	GATGGGGGGGGTG
Blumeria graminis f. sp. tritici	MT880591	39850	39961	34	3.2	38	83	11	98	20	23	39	16	1.92	ATGGGGGGGGAGAAGGAAGGGATAGCCTTCGCCCATCC
Blumeria graminis f. sp. tritici	MT880591	39864	39971	34	3.2	34	98	0	207	21	25	35	18	1.96	GGAAGGGATAGCCTTCGCCCATCCATGGGGATCT
Blumeria graminis f. sp. tritici	MT880591	40524	40555	12	2.7	12	95	0	55	25	56	0	18	1.42	CCCATCAATCCC
Blumeria graminis f. sp. tritici	MT880591	40945	40970	13	2	13	100	0	52	7	76	7	7	1.15	TCGCACCCCCCCC
Blumeria graminis f. sp. tritici	MT880591	40977	41010	17	2.1	16	94	5	59	23	0	58	17	1.38	GATGGGGGGGAATGAT
Blumeria graminis f. sp. tritici	MT880591	42882	42918	14	2.8	13	92	8	65	18	0	64	16	1.29	GATGGGGGGGAAT
Blumeria graminis f. sp. tritici	MT880591	42942	42975	17	2	17	88	0	50	29	41	5	23	1.78	CCATACCATCGAATATC
Blumeria graminis f. sp. tritici	MT880591	42958	43053	37	2.5	38	93	6	158	21	29	32	16	1.96	CCCATACCATCGCATATCGGGGGGTAGGGCGAAGCTGG
Blumeria graminis f. sp. tritici	MT880591	43255	43310	27	2.1	27	100	0	112	26	16	53	3	1.59	ACAAGAGGGGGGGGGAGGCGTGCAAGC
Blumeria graminis f. sp. tritici	MT880591	44445	44493	24	2.1	24	84	3	64	18	8	63	10	1.5	GGGATGGGGTGCATAGGGGCCGAA
Blumeria graminis f. sp. tritici	MT880591	44761	44857	16	6.5	16	74	19	93	26	20	38	14	1.91	GAGCTTGAAAGACCCG
Blumeria graminis f. sp. tritici	MT880591	44761	44857	44	2.2	45	94	1	169	26	20	38	14	1.91	GAGCTTGAAAGACCCGGAGCTTGAGGCGGAGCTTGAAAGACCCCG
Blumeria graminis f. sp. tritici	MT880591	44831	44865	17	2.1	17	88	0	52	25	34	25	14	1.94	CGGAGCTTGAAACACCC
Blumeria graminis f. sp. tritici	MT880591	47601	47646	15	3.1	15	77	22	60	8	4	73	13	1.21	GGGGGGGTGCGTAGG
Blumeria graminis f. sp. tritici	MT880591	47589	47646	30	2	30	90	6	93	10	3	70	15	1.28	GGGGGGATTGGAGGGGGGGGGTGCGTAGGG
Blumeria graminis f. sp. tritici	MT880591	48887	48922	17	2.1	17	100	0	72	30	38	11	19	1.86	ATCGCCATCCAATAGCC
Blumeria graminis f. sp. tritici	MT880591	49056	49083	11	2.5	11	100	0	56	14	0	71	14	1.15	GGGGGGATGAT
Blumeria graminis f. sp. tritici	MT880591	49039	49085	13	3.8	13	77	11	53	21	0	68	10	1.2	ATGGGGGGGGATG
Blumeria graminis f. sp. tritici	MT880591	50033	50059	9	3	9	100	0	54	33	11	33	22	1.89	AGTGCAAGT
Blumeria graminis f. sp. tritici	MT880591	51893	51929	14	2.6	14	88	12	58	10	0	64	24	1.25	TTGATGGGGGGGGA
Blumeria graminis f. sp. tritici	MT880591	51967	52006	21	1.9	22	90	10	66	17	2	65	15	1.39	GGGGGGAATGGATCGGGGGATT
Blumeria graminis f. sp. tritici	MT880591	52031	52070	6	6.5	6	83	16	55	0	32	47	20	1.5	GCTCGG
Blumeria graminis f. sp. tritici	MT880591	52399	52441	18	2.4	18	100	0	86	30	48	4	16	1.66	CCATCAATCCCATCCAGC
Blumeria graminis f. sp. tritici	MT880591	52458	52488	15	2.1	15	93	0	53	22	54	0	22	1.44	CATCCCATCAATCCC
Blumeria graminis f. sp. tritici	MT880591	52746	52791	22	2	23	95	4	85	21	0	65	13	1.26	GGGGGGGGGAATGATGGGGGAAT
Blumeria graminis f. sp. tritici	MT880591	52750	52797	11	4.4	11	79	10	62	22	0	62	14	1.32	GGGGGAATGAT
Blumeria graminis f. sp. tritici	MT880591	53006	53047	14	2.9	15	85	7	59	11	0	71	16	1.14	TGATGGGGGGGGGAA
Blumeria graminis f. sp. tritici	MT880591	53791	53817	14	1.9	14	100	0	54	11	0	66	22	1.22	TTGATGGGGGGGGA
Blumeria graminis f. sp. tritici	MT880591	53796	53849	18	3.1	18	91	5	92	11	0	72	16	1.12	GGGGGGGGATTGATGGGG
Blumeria graminis f. sp. tritici	MT880591	53975	54017	9	4.7	9	78	16	52	30	44	2	23	1.66	CAATCCCAT
Blumeria graminis f. sp. tritici	MT880591	56575	56624	20	2.6	19	78	18	50	22	56	2	20	1.53	CCATCATTCCCATCCACCC
Blumeria graminis f. sp. tritici	MT880591	56632	56671	16	2.6	16	85	14	57	10	0	67	22	1.2	TTGATGGGGGGGGGGA
Blumeria graminis f. sp. tritici	MT880591	57071	57104	17	2.1	17	88	5	52	8	0	76	14	1.01	GATGGGAGGGGGGGGTG
Blumeria graminis f. sp. tritici	MT880591	57340	57366	14	1.9	14	100	0	54	0	14	44	40	1.46	TTGCCTTGGTGGGT
Blumeria graminis f. sp. tritici	MT880591	57963	57996	18	2	17	88	11	52	8	0	70	20	1.13	GGGGGTATTGGAGGGGG
Blumeria graminis f. sp. tritici	MT880591	64706	64749	22	2	22	86	0	61	11	13	50	25	1.75	TGGGGGTACGTTGGCCCTAAGG
Blumeria graminis f. sp. tritici	MT880591	64880	64929	22	2.3	22	96	0	91	24	60	2	14	1.45	CCCATCACACCCCCCCATCAAT
Blumeria graminis f. sp. tritici	MT880591	64938	64991	15	3.6	15	85	9	83	7	3	75	12	1.14	GGGGGGGGGTGCGAT
Blumeria graminis f. sp. tritici	MT880591	64938	65003	31	2.2	31	94	2	116	10	3	72	13	1.22	GGGGGGGGGTGCGATGGGGGGGGGGAATGAT
Blumeria graminis f. sp. tritici	MT880591	64950	65024	15	4.9	15	78	3	78	16	2	65	16	1.39	GATGGGGGGGGGAAT
Blumeria graminis f. sp. tritici	MT880591	64938	65022	31	2.8	31	85	5	84	11	3	69	15	1.31	GGGGGGCGGTACGATGGGGGGGGGGAATGAT
Blumeria graminis f. sp. tritici	MT880591	65183	65216	15	2.3	15	94	0	59	17	0	67	14	1.23	GGGGGGGGAATGATG
Blumeria graminis f. sp. tritici	MT880591	65427	65524	32	3.2	31	75	7	92	12	2	71	14	1.23	GGGGGATTGATGGGGGGGGGGGGGGGTGGAA
Blumeria graminis f. sp. tritici	MT880591	65418	65460	17	2.4	18	92	3	70	9	0	74	16	1.06	GATGGGGGGGGGGGGTGT
Blumeria graminis f. sp. tritici	MT880591	65426	65525	28	3.2	30	80	16	114	12	2	72	14	1.22	GGGGGGATTGATGGGGGGGGGGGGTGCGAA
Blumeria graminis f. sp. tritici	MT880591	65423	65540	37	3.6	35	82	14	137	11	1	72	14	1.21	GGGGGGGGGATTGATGGGGGGGGGGGGGGTGCGAA
Blumeria graminis f. sp. tritici	MT880591	65499	65552	27	2	28	82	7	67	12	3	72	11	1.25	GGGGGAGGGAGGGGGGTGCGATAGGGGG
Blumeria graminis f. sp. tritici	MT880591	65422	65540	29	3.6	34	80	16	135	11	1	72	14	1.2	GGGGGGGGGGATTGATGGGGGGGAGGGGTGCGAA
Blumeria graminis f. sp. tritici	MT880591	71406	71471	29	2.2	29	81	2	78	18	9	50	22	1.75	TGGGGGAGGGGTAACATTCCATGGAATGG
Blumeria graminis f. sp. tritici	MT880591	72836	72907	24	3	24	100	0	144	29	20	33	16	1.95	AATGATGATGGGGGCAATCAGCCC
Blumeria graminis f. sp. tritici	MT880591	73546	73581	14	2.6	14	100	0	72	19	55	5	19	1.62	CCCATCCCTCAGAT
Blumeria graminis f. sp. tritici	MT880591	73710	73754	21	2.1	21	91	0	72	33	40	8	17	1.81	CCATCCAATACGCCATAAGAT
Blumeria graminis f. sp. tritici	MT880591	74241	74283	9	4.9	9	83	13	54	32	48	4	13	1.63	CCATCCAAG
Blumeria graminis f. sp. tritici	MT880591	74284	74324	22	2	20	85	9	55	17	7	60	14	1.55	TGGGATGGGGAAACGGGGGT
Blumeria graminis f. sp. tritici	MT880591	74394	74438	18	2.5	17	78	7	54	31	0	48	20	1.49	ATGATGGGGGAAATGGG
Blumeria graminis f. sp. tritici	MT880591	75268	75310	19	2.2	19	87	4	59	20	0	72	6	1.08	GGGGGGGGGGATAGGAGAA
Blumeria graminis f. sp. tritici	MT880591	75497	75541	19	2.2	20	88	7	65	15	6	62	15	1.52	GGGATCCGGGATGGGGGGTA
Blumeria graminis f. sp. tritici	MT880591	75684	75722	10	3.8	10	86	6	60	20	53	0	25	1.45	CATTCCCCAT
Blumeria graminis f. sp. tritici	MT880591	75730	75782	26	1.9	27	88	11	81	18	0	60	20	1.36	TGATGGGGGGGGGTGATGGGGAATGAT
Blumeria graminis f. sp. tritici	MT880591	75757	75805	22	2.5	19	81	15	55	14	0	71	14	1.15	GATGGGGGGGGGAGGATGG
Blumeria graminis f. sp. tritici	MT880591	75787	75816	13	2.3	13	94	0	51	16	0	70	13	1.18	GGGGGGATGGAAT
Blumeria graminis f. sp. tritici	MT880591	76941	76988	20	2.4	20	96	0	87	22	4	66	6	1.32	GGGGGGGATGGGGCAAAAGG
Blumeria graminis f. sp. tritici	MT880591	76953	76998	20	2.3	20	85	3	58	36	4	54	4	1.4	GCAAAAGGGGGGGGGAAGAA
Blumeria graminis f. sp. tritici	MT880591	77490	77613	31	4.3	31	84	14	183	16	20	28	33	1.95	GCTTCTTCTTTTCGGGGCTGAAGCGGAATAA
Blumeria graminis f. sp. tritici	MT880591	77512	77560	24	2	24	100	0	98	16	20	26	36	1.93	GCGGAATAAGCTTCTTCTTTTCGG
Blumeria graminis f. sp. tritici	MT880591	77768	77797	13	2.3	13	94	0	51	16	3	73	6	1.18	GGGGAATAGGGGG
Blumeria graminis f. sp. tritici	MT880591	77795	77835	11	3.4	12	78	21	50	21	0	56	21	1.43	GGGGAATTGGAT
Blumeria graminis f. sp. tritici	MT880591	77844	77889	24	1.9	24	100	0	92	17	0	65	17	1.28	TAGGGGGGGGGATTGATGGGGGAA
Blumeria graminis f. sp. tritici	MT880591	78080	78111	11	2.9	11	95	0	55	28	18	43	9	1.81	AAGGTACGGGC
Blumeria graminis f. sp. tritici	MT880591	79151	79191	18	2.3	18	91	0	64	19	56	4	19	1.6	ATCCCGTATCCCAACCCC
Blumeria graminis f. sp. tritici	MT880591	79195	79237	21	2	21	86	8	61	11	0	69	18	1.17	GGGGGGGGAGAGGTTGGATGG
Blumeria graminis f. sp. tritici	MT880591	79448	79499	23	2.3	22	81	18	54	15	0	75	9	1.05	GGGGGGGGGAATGGGAATGGGG
Blumeria graminis f. sp. tritici	MT880591	79513	79586	23	3.2	23	100	0	148	21	20	35	22	1.96	GGATTGCCCATTCGTACGGGAAG
Blumeria graminis f. sp. tritici	MT880591	80132	80175	22	2	23	90	4	72	20	0	65	13	1.26	ATGGGGGGAAGGAATGGGGGGGT
Blumeria graminis f. sp. tritici	MT880591	80159	80210	22	2.3	23	77	9	54	23	3	67	5	1.29	GGGAAGGATAGGGGGGGGGGAGA
Blumeria graminis f. sp. tritici	MT880591	80258	80286	11	2.5	12	94	5	51	3	51	0	44	1.18	TTCCCTTATCCC
Blumeria graminis f. sp. tritici	MT880591	80455	80487	17	1.9	17	93	0	57	15	12	54	18	1.71	TAGGCATGGGTAGGCGG
Blumeria graminis f. sp. tritici	MT880591	81943	81975	11	3	11	95	0	57	0	57	9	33	1.3	CCCTTTTCGCC
Blumeria graminis f. sp. tritici	MT880591	83674	83780	44	2.5	43	91	8	166	22	15	38	23	1.93	CAGGGGAGGCAAGCTTTTATCAGGGGGAGGCAAGCTTTTATCG
Blumeria graminis f. sp. tritici	MT880591	83676	83782	20	5.1	20	89	8	151	21	14	40	23	1.91	GGGGAGGCAAGCTTTTATCG
Blumeria graminis f. sp. tritici	MT880591	83820	83892	22	3.4	22	98	1	139	21	45	5	27	1.74	TCGCCATCATTCCCCATCCATA
Blumeria graminis f. sp. tritici	MT880591	83998	84046	14	3.4	14	79	20	64	26	0	51	22	1.49	GGATGATGGGAATG
Blumeria graminis f. sp. tritici	MT880591	84002	84053	11	5.1	10	76	19	54	25	0	53	21	1.45	GATGGGATGG
Blumeria graminis f. sp. tritici	MT880591	84002	84053	5	10.2	5	78	19	54	25	0	53	21	1.45	GATGG
Blumeria graminis f. sp. tritici	MT880591	83991	84063	30	2.4	30	97	0	137	26	0	50	23	1.49	GGGATATGGATGATGGGAATGGGATGGGAT
Blumeria graminis f. sp. tritici	MT880591	84013	84051	19	2.1	19	85	9	53	25	0	51	23	1.49	GATGGGATGGGATAGGGAT
Blumeria graminis f. sp. tritici	MT880591	84051	84103	16	3.2	16	94	2	88	26	0	60	13	1.33	GGGGAATGGATGAAGG
Blumeria graminis f. sp. tritici	MT880591	84051	84104	17	3.2	17	92	5	92	25	0	61	12	1.32	GGGGAATGGATGAAGGG
Blumeria graminis f. sp. tritici	MT880591	84065	84127	20	3.3	20	81	14	64	19	1	66	12	1.32	GGGGGGGAATGGATGAAGGG
Blumeria graminis f. sp. tritici	MT880591	84430	84477	18	2.8	18	90	9	75	22	0	66	10	1.22	GGATGAAGGGGGGGGAAT
Blumeria graminis f. sp. tritici	MT880591	84430	84489	18	3.7	16	85	10	61	21	0	65	13	1.27	GGATAGGGGGGGGAAT
Blumeria graminis f. sp. tritici	MT880591	85913	85990	35	2.2	36	97	2	149	21	15	42	20	1.89	TCCATGGGATAAGGGGGGGGGTAATGGGCTAGCCAT
Blumeria graminis f. sp. tritici	MT880591	85971	86010	20	2	20	100	0	80	20	25	30	25	1.99	ATGGGCTAGCCATTCCATGG
Blumeria graminis f. sp. tritici	MT880591	86014	86052	19	2.1	19	95	0	69	20	0	66	12	1.24	AAGGGGGGGGGGGAATTGG
Blumeria graminis f. sp. tritici	MT880591	87306	87344	17	2.2	18	95	4	71	23	5	53	17	1.63	TGGGGATACGGGATGGAA
Blumeria graminis f. sp. tritici	MT880591	89929	90130	109	1.9	108	81	11	252	26	20	32	20	1.97	GATCCATCATCATTGAACGCGGAAGCGCGTTCAATGATGGGAGGCTTGCAAGGGGGATAATCTAGGCGCAATAAGCTCTCCAAGGGACAAGGTAAGAGGAACTAGTCC
Blumeria graminis f. sp. tritici	MT880591	94427	94471	17	2.4	19	89	10	67	15	0	71	13	1.15	GGATGGGGGAGGAGGGATG
Blumeria graminis f. sp. tritici	MT880591	94846	94904	18	3.3	18	90	0	91	40	11	27	20	1.87	GGTAAGAATGACAATGCT
Blumeria graminis f. sp. tritici	MT880591	99920	99951	17	1.9	17	93	6	57	34	0	40	25	1.56	ATGATGGGGGAATGATA
Blumeria graminis f. sp. tritici	MT880591	100775	100810	13	2.6	14	86	8	56	22	0	75	2	0.94	GGAAAGGGGGGGGG
Blumeria graminis f. sp. tritici	MT880591	100781	100810	13	2.3	13	100	0	60	20	0	80	0	0.72	GGGGGGGGGGAAA
Blumeria graminis f. sp. tritici	MT880591	102816	102870	16	3.4	16	76	18	69	9	3	72	14	1.23	GATGGGGGGGGGGTGC
Blumeria graminis f. sp. tritici	MT880591	102820	102870	15	3.3	15	78	10	66	7	3	74	13	1.18	GGGGGGGGGTGCGAT
Blumeria graminis f. sp. tritici	MT880591	102819	102870	17	3.2	17	74	20	65	7	3	75	13	1.17	GGGGGGGGGGTGCGATG
Blumeria graminis f. sp. tritici	MT880591	106493	106520	14	2	14	100	0	56	42	42	7	7	1.59	ACCCCCATCAAAGA
Blumeria graminis f. sp. tritici	MT880591	107044	107091	15	3.2	15	96	0	87	20	20	35	22	1.96	GCAAGTAGCGGTCTT
Blumeria graminis f. sp. tritici	MT880591	108033	108110	4	17.5	4	77	17	66	28	42	0	29	1.56	ATCC
Blumeria graminis f. sp. tritici	MT880591	108033	108100	18	3.9	17	88	11	102	27	42	0	29	1.56	ATCCATCCATTCCATCA
Blumeria graminis f. sp. tritici	MT880591	108033	108110	10	8.7	9	78	14	72	28	42	0	29	1.56	ATCCATCCA
Blumeria graminis f. sp. tritici	MT880591	108034	108113	5	17.6	5	79	13	59	26	43	0	30	1.55	TCCAT
Blumeria graminis f. sp. tritici	MT880591	108164	108188	13	1.9	13	100	0	50	44	40	8	8	1.63	CCCCATCAAAGAA
Blumeria graminis f. sp. tritici	MT880591	108193	108218	12	2.2	12	100	0	52	7	7	69	15	1.35	GGGGGGTGCGAT
Erysiphe pisi	MT880589	4612	4680	30	2.3	30	87	0	102	42	14	23	20	1.89	ATAAATAAGGCTCCGAATAGAATATAGGCC
Erysiphe pisi	MT880589	5117	5143	14	1.9	14	100	0	54	14	66	0	18	1.25	AATCCCCCCCCTCT
Erysiphe pisi	MT880589	7005	7044	17	2.4	17	91	0	71	55	12	12	20	1.69	AGCACTAAATAAATAAG
Erysiphe pisi	MT880589	7430	7525	8	11.5	8	92	3	138	10	22	40	26	1.86	TAGGGTCC
Erysiphe pisi	MT880589	7427	7525	34	2.9	34	91	4	157	10	24	39	26	1.87	CCTTGGGTCCGTAGGGTCCGTAGGGTCCTAGGGT
Erysiphe pisi	MT880589	14443	14648	75	2.8	75	92	7	361	35	18	13	32	1.9	TTATATAAAATAAATAAATATTTTTTTTATGCGCAGCACCTCCTTCGGACCCGGAGAAAAATATCTTGCTGCGCA
Erysiphe pisi	MT880589	14657	14710	8	6.5	8	87	8	81	14	22	40	22	1.9	TAGGGTCC
Erysiphe pisi	MT880589	14656	14710	17	3.3	17	92	2	94	14	21	41	21	1.89	GTAGGGTCCTAGGGTCC
Erysiphe pisi	MT880589	21546	21704	9	18.2	9	94	3	256	13	43	22	20	1.86	CCTTCGGAC
Erysiphe pisi	MT880589	21546	21704	43	3.7	44	94	3	261	13	43	22	20	1.86	CCTTCGGACCCTTCGGACCCTTCGGACCCTTGGACCCTTCGGAC
Erysiphe pisi	MT880589	32352	32385	17	2	17	88	0	50	52	0	0	47	1	AAATTAAATAATTAATT
Erysiphe pisi	MT880589	33902	34182	107	2.6	109	88	7	448	29	21	19	29	1.98	CCCGGGGGACTTGTTCCCTCGGGACCAGTTCCTGGCCCGCTCAGGAACTAGTTTTTTTTAAAAAAAAAAAAAAACAATGTTTTTCATATATTATATATGAAAAACAAGC
Erysiphe pisi	MT880589	41743	41871	62	2.1	63	94	1	224	41	11	10	37	1.75	AGTTTTTCTTGCTGCGCATTAAAAAAAAAAAAAACAATGTTTTTCATATATTTATGAAAAACA
Erysiphe pisi	MT880589	44411	44513	31	3.3	31	86	1	143	15	15	21	47	1.82	TTTTTTTTTGATCCTAGGATCCGAAGGGTGC
Erysiphe pisi	MT880589	44538	44569	16	2	16	93	0	55	28	28	37	6	1.81	GCGAAGCTGCGAAGCA
Erysiphe pisi	MT880589	44565	44606	22	1.9	22	100	0	84	73	14	9	2	1.18	CAGCAAGCAAAAAAAAAAAAAT
Erysiphe pisi	MT880589	46086	46509	119	3.5	119	97	2	767	28	24	18	28	1.98	AGTCCCGGGGGACTTGTTCCCTCGGGACCAGTTCCTGCCCCGCTCAGGAACTAGTTTTTCTTGCTGCGCATTAAAAAAAAAAAAAACAATGTTTTTCATATATTTATATATGAAAAACA
Erysiphe pisi	MT880589	48580	48620	20	2	20	100	0	82	68	17	9	4	1.35	CAGCAAGCAAAAAAAAAAAT
Erysiphe pisi	MT880589	49844	49911	25	2.9	22	83	12	82	23	0	70	5	1.09	AAGGGGGGGGGGGGGAAGGGTA
Erysiphe pisi	MT880589	49843	49911	22	2.9	23	81	12	86	23	0	71	5	1.08	GAAGGGGGGGGGGAGGAAGGGTA
Erysiphe pisi	MT880589	49871	49928	17	3.1	17	83	16	71	18	0	79	1	0.82	GGGGGGGGGGGAGGAAG
Erysiphe pisi	MT880589	49870	49920	22	2.4	22	86	3	77	17	0	80	1	0.81	AGGGGGGGGGGGAGGAAGGGGG
Erysiphe pisi	MT880589	49983	50039	8	7.1	8	73	15	55	33	36	24	5	1.78	AGCAACGC
Erysiphe pisi	MT880589	49983	50039	16	3.6	16	88	4	80	33	36	24	5	1.78	AGCAACGCAGCTCAGC
Erysiphe pisi	MT880589	50245	50270	13	2	13	100	0	52	46	0	53	0	1	AGGAGAGAGAGGA
Erysiphe pisi	MT880589	52572	52640	32	2.2	32	100	0	138	11	23	23	42	1.86	TTTTTTTTCTCCGGATCCGAAGGTGCTGCGCA
Erysiphe pisi	MT880589	53899	53928	15	1.9	16	93	6	53	66	16	13	3	1.37	CAGCAAGCAAAAAAAT
Erysiphe pisi	MT880589	56481	56570	9	10.2	9	95	4	166	34	20	34	11	1.88	AGGATCCGA
Erysiphe pisi	MT880589	56481	56570	35	2.5	35	98	1	171	34	20	34	11	1.88	AGGATCGAAGGATCCGAAGGATCCGAAGGATCCGA
Erysiphe pisi	MT880589	62562	62613	8	6.5	8	95	0	86	9	38	25	26	1.86	CGCAGCTT
Erysiphe pisi	MT880589	62633	62684	26	2	26	100	0	104	3	19	19	57	1.55	TTTTTTTTTTTTGCTTGCTGCGCAGC
Erysiphe pisi	MT880589	62690	62801	35	2.8	43	77	22	159	41	23	19	15	1.89	AAAAAAAAATCAGCACCTCCTAGGATCCTAGGATCCGTAGGAG
Erysiphe pisi	MT880589	62715	62812	35	2.8	35	100	0	196	43	20	20	15	1.87	TCCTAGGATCCGTAGGAGAAAAAAAAATCAGCACC
Erysiphe pisi	MT880589	68117	68141	11	2.3	11	100	0	50	0	0	92	8	0.4	GGGGGGGGGGT
Erysiphe pisi	MT880589	70502	70573	31	2.2	32	88	9	103	13	16	23	45	1.83	TTTTTTTTGATCCTAGGACCCGAAGGGTGCTC
Erysiphe pisi	MT880589	70585	70609	13	1.9	13	100	0	50	4	0	0	96	0.24	TTTTTTTTTTTTA
Erysiphe pisi	MT880589	72300	72362	8	7.9	8	96	0	117	11	38	25	25	1.89	CGCAGCTT
Erysiphe pisi	MT880589	74035	74081	9	5.2	9	100	0	94	23	21	42	12	1.87	ATGCGGAGC
Erysiphe pisi	MT880589	80270	80322	9	5.9	9	100	0	106	11	45	20	22	1.83	CTCCGCATG
Erysiphe pisi	MT880589	80899	80937	18	2.2	17	90	4	60	5	10	10	74	1.21	TGCTGATTTTTTTTTTT
Erysiphe pisi	MT880589	82555	82755	8	24.9	8	93	2	330	2	24	38	33	1.71	GGGTCCTT
Erysiphe pisi	MT880589	82755	82840	35	2.5	35	98	0	163	46	19	19	13	1.83	TAGGAGAAAAAAAAATCAGCACCTCCTAGGATCCG
Erysiphe pisi	MT880589	86757	86799	21	2	21	81	0	50	34	2	6	55	1.39	AATTATTTAATTAATGATATT
Erysiphe pisi	MT880589	89634	89703	9	7.8	9	100	0	140	22	21	32	22	1.98	TAGGATCCG
Erysiphe pisi	MT880589	89942	89980	9	4.3	9	100	0	78	10	35	20	33	1.86	CCTTCGGAT
Erysiphe pisi	MT880589	92916	92983	27	2.5	27	100	0	136	66	16	14	2	1.38	CAAAAAAAAAAAAAGCTGCGCAGCAAG
Erysiphe pisi	MT880589	93793	93825	17	2	17	94	5	59	12	3	78	6	1.04	TAAGGGGCGGGGGGGGG
Erysiphe pisi	MT880589	94043	94114	21	3.5	21	98	1	137	4	8	11	76	1.14	TTTTTTTTTTGCTTGCTGATT
Erysiphe pisi	MT880589	94123	94159	15	2.5	15	90	0	56	81	8	8	2	0.97	AAAAAAAAAAGCAAC
Erysiphe pisi	MT880589	94794	94825	17	2	17	88	11	50	0	15	15	68	1.21	TTTTTTTCTTGCTGTGC
Erysiphe pisi	MT880589	94886	94963	9	8.7	9	92	0	129	6	33	44	15	1.72	GGGTCCGCA
Erysiphe pisi	MT880589	94886	95037	18	8.8	18	88	6	149	5	29	42	22	1.77	GGGTCCGCAGGGTCCGCT
Erysiphe pisi	MT880589	94957	95028	8	8.9	8	93	3	108	4	25	38	31	1.75	TGGGTCCT
Erysiphe pisi	MT880589	94957	95038	16	5	16	89	4	110	4	25	39	30	1.77	TGGGTCCTAGGGTCCT
Erysiphe pisi	MT880589	94949	95038	25	3.6	25	87	3	119	4	26	40	28	1.75	GGGTCCGTTGGGTCCTTGGGTCCTT
Erysiphe pisi	MT880589	94886	95041	9	18.2	9	82	10	109	6	28	42	22	1.78	GGGTCCGTA
Erysiphe pisi	MT880589	95089	95123	8	4.4	8	86	13	54	37	34	25	2	1.71	GCAGCAAC
Erysiphe pisi	MT880589	96097	96131	8	4.4	8	88	0	52	37	25	31	5	1.8	AGCAGAGC
Erysiphe pisi	MT880589	104181	104222	17	2.4	17	88	4	57	76	9	9	4	1.15	AAAAAAAAAAAAGCAGC
Erysiphe pisi	MT880589	105384	105626	9	27.9	9	87	5	340	8	23	42	26	1.82	TCCGTAGGG
Erysiphe pisi	MT880589	105384	105626	17	13.9	18	91	3	340	8	23	42	26	1.82	TCCGTAGGGTCCGTAGGG
Erysiphe pisi	MT880589	111245	111275	8	3.9	8	100	0	62	25	35	25	12	1.92	AGCAGCTC
Erysiphe pisi	MT880589	111339	111368	9	3.3	9	95	0	51	26	16	36	20	1.93	GGATCCGTA
Erysiphe pisi	MT880589	115080	115119	21	1.9	21	100	0	80	57	10	20	12	1.63	TAAAACCAGTAAAGAGAGATA
Erysiphe pisi	MT880589	118570	118675	50	2.1	52	94	3	189	14	32	29	24	1.94	AGTTCCGGGGGACTTGTTCCCTCGGGACCAGTTCCTGCCCCGCTCAGGAACT
Erysiphe pisi	MT880589	120450	120492	21	2	21	86	8	61	18	4	9	67	1.36	TTATCATTTTGTATTCTTATG
Erysiphe pisi	MT880589	121258	121331	17	4.5	17	83	14	102	10	4	78	6	1.07	GGGGGGGGGAGGCTGGA
Erysiphe pisi	MT880589	121279	121309	13	2.4	13	100	0	62	12	6	74	6	1.21	GGGGGAGGCTGGA
Erysiphe pisi	MT880589	121262	121324	30	2.1	30	96	0	117	12	4	76	6	1.14	GGGGGAGGCTGGAGGGGGGGGGAGGCTGGA
Erysiphe pisi	MT880589	121257	121340	17	4.9	16	76	18	80	10	3	79	5	1.02	GGGGGGGGGGAGGGTG
Erysiphe pisi	MT880589	123463	123491	1	29	1	100	0	58	0	100	0	0	0	C
Erysiphe pisi	MT880589	126130	126170	8	5.1	8	100	0	82	12	24	63	0	1.28	GGAGCGCG
Erysiphe pisi	MT880589	130677	130737	9	7.1	9	82	14	76	24	34	31	9	1.88	GGCTCAGCA
Erysiphe pisi	MT880589	130678	130740	8	7.5	8	84	12	74	23	36	28	11	1.89	GCTCAGCA
Erysiphe pisi	MT880589	130678	130737	17	3.5	17	80	15	79	25	35	30	10	1.88	GCTCAGCAGGCTCAGCA
Erysiphe pisi	MT880589	131724	131759	16	2.2	16	95	0	63	27	38	25	8	1.84	CGCAGCTCAGCAGCAA
Erysiphe pisi	MT880589	133231	133268	20	1.9	20	84	10	51	42	13	18	26	1.87	GAACCATTTGGTCAAAAATG
Erysiphe pisi	MT880589	137460	137505	5	9.4	5	81	13	51	17	0	82	0	0.67	GGAGG
Erysiphe pisi	MT880589	137463	137505	20	2	22	91	8	72	16	0	83	0	0.64	GGGGAGGGGAGGGAGGGGAGGG
Erysiphe pisi	MT880589	137460	137505	16	2.7	18	86	13	78	17	0	82	0	0.67	GGAGGGGAGGGGAGGGAG
Erysiphe pisi	MT880589	142090	142257	8	20.2	8	94	4	273	23	24	39	12	1.89	GGGTCCAA
Erysiphe pisi	MT880589	142090	142257	49	3.4	49	95	4	284	23	24	39	12	1.89	GGGTCCAAGGGTCCAAGGGTCCAAGGGTCCAAGGGTCCGAAGGGTCCAA
Erysiphe pisi	MT880589	144245	144272	8	3.5	8	100	0	56	21	25	39	14	1.91	TGCGAAGC
Erysiphe pisi	MT880589	144361	144397	18	2.1	18	100	0	74	5	21	16	56	1.59	TTTTTTTCTTGCTGCGCA
Erysiphe pisi	MT880589	144983	145038	22	2.5	22	78	13	62	67	3	1	26	1.16	ATATTTATAAATAAGAAAAAAA
Erysiphe pisi	MT880589	166612	166659	9	5.3	9	89	0	78	25	35	20	18	1.95	CCTACGGAT
Erysiphe pisi	MT880589	166615	166659	18	2.5	18	100	0	90	26	33	22	17	1.96	ACGGATCCTACGGATCCA
Erysiphe pisi	MT880589	172543	172601	21	3	20	92	7	102	71	15	5	8	1.28	CAAAAAAAAAAATCAGCAAT
Erysiphe pisi	MT880589	172612	172761	58	2.6	58	100	0	300	40	12	12	34	1.81	GGACCCGGAGAAAAATATTTATTTTATATAAATTATATTTTAAAAAATGCGCACCTTC
Erysiphe pisi	MT880589	175655	175684	13	2.3	13	94	0	51	20	26	36	16	1.93	GGGAATCCCTGAC
Erysiphe pisi	MT880589	178722	178808	27	3.7	23	75	14	79	14	9	63	12	1.52	GAGGGAGGGAGGCTGGCAGGTGG
Erysiphe pisi	MT880589	178772	178821	19	2.6	19	83	0	64	12	8	66	14	1.45	GGGAGGGAGGGTGGCAGGT
Erysiphe pisi	MT880589	179725	179749	13	1.9	13	100	0	50	8	0	92	0	0.4	GGGGGGGGGGAGG
Erysiphe pisi	MT880589	181451	181528	37	2.1	37	92	0	129	12	20	25	41	1.88	TTTTATTTTTCTCCGGATCCGAAGGAGGTGCTGCGCA
Erysiphe pisi	MT880589	184824	184918	50	1.9	50	84	4	129	27	24	26	22	2	CCCAGCAGGGTGTGCGTAGCCTAGCACTATATAAATAAGGCAGCTACGCA
Erysiphe pisi	MT880589	185608	185684	38	2	38	87	0	109	51	18	14	15	1.76	AGCCCATATAAATAAGAGCAGCTACGCACAGAAAAAAA
Erysiphe pisi	MT880589	187069	187108	16	2.5	16	95	0	71	22	2	22	52	1.59	TATTTGGTGATTAGTA
Golovinomyces cichoracearum	MT880590	5211	5261	25	2	25	85	7	68	31	15	27	25	1.96	GCAGCCTTTGCGATATAAATAAGAG
Golovinomyces cichoracearum	MT880590	8967	9029	33	1.9	33	87	12	94	19	31	33	15	1.93	AGCTGCCTCATGCCCTTAGGGGGCACAGGCAAG
Golovinomyces cichoracearum	MT880590	9113	9146	15	2.3	15	94	0	59	11	23	35	29	1.9	TGCTGTGCACTGCAG
Golovinomyces cichoracearum	MT880590	9837	10066	121	1.9	121	100	0	460	26	18	30	23	1.98	CTTATTTTTCTTGAGCAGTGCAAGGCAAGGAACAGGTGCCTTTGAATGAGCTCTAGCTGCGTAGGCAGGTGAGAGGCTGAGCTCTTTCTAACTAGCAAAGCAAGAGGAGAGGGACCAGTGC
Golovinomyces cichoracearum	MT880590	11459	11507	22	2.2	22	92	7	82	32	28	30	8	1.86	GAGCAGCCCTCGAGAGCACAAT
Golovinomyces cichoracearum	MT880590	11912	12040	30	4.1	32	87	6	185	17	31	30	20	1.96	AGCTGCCTCATGCCCTTAGGGGCACAGGCTTG
Golovinomyces cichoracearum	MT880590	15463	15487	10	2.5	10	100	0	50	20	28	32	20	1.97	GTGCACTGCA
Golovinomyces cichoracearum	MT880590	15884	16071	90	2.1	90	100	0	376	26	20	38	14	1.91	GGGGGGGGAAAGCTGCCTCAAGTACAGGGCCTAAGGGAGCCGCTAAGGCTAGCAATAGCTCTAGCATGCACAGCAAGAGGGGTTGCTATA
Golovinomyces cichoracearum	MT880590	16206	16408	109	1.9	107	85	12	279	25	25	30	18	1.98	GCAATGCAACTTTCTGAGGGGGGAGCTCAAGCTGATGCTTGCATGCACAGCACAGCTGCCTCATCCCTTAGGGGCACAGCAAGAGCAAGAGCAAGAGGCGCAAAGTT
Golovinomyces cichoracearum	MT880590	17595	17858	138	1.9	138	100	0	528	24	18	37	19	1.94	GAGCTGCCTTTGAAGGCTCTAGGAGTGGGTAGCAACTAGCAGTGGTCAAGGGGGGAGCGTAGCAAGCCAAGTAGGCAAGGGCAGTGCCAGCTGCTCAAGCATTTAGCATTGCTGAGCTAGAGTGGGAGGCAGTGTGCT
Golovinomyces cichoracearum	MT880590	19206	19275	9	7.8	9	82	6	88	25	24	21	28	1.99	GTGCTCAAA
Golovinomyces cichoracearum	MT880590	19288	19380	12	7.7	12	93	3	143	37	29	24	8	1.85	CATGAGCACAGC
Golovinomyces cichoracearum	MT880590	20759	20789	16	1.9	16	100	0	62	54	12	12	19	1.7	ATGCAAATAAATGCAA
Golovinomyces cichoracearum	MT880590	28182	28208	8	3.4	8	100	0	54	25	22	40	11	1.87	GAGGCCAT
Golovinomyces cichoracearum	MT880590	28931	28955	13	1.9	13	100	0	50	24	28	24	24	2	TAGCAGTTCAGCC
Golovinomyces cichoracearum	MT880590	30623	30699	40	1.9	41	97	2	147	11	31	24	32	1.91	CGCTCTCTTACCAGCTTGGCCCTTGATCTGGTCATGGCTAG
Golovinomyces cichoracearum	MT880590	33500	33576	37	2.1	38	87	2	111	25	19	23	31	1.98	GCTCCAGTTCTATTTATATAAGTGCAGAGCTGCAAGCA
Golovinomyces cichoracearum	MT880590	37739	37763	8	3.1	8	100	0	50	12	40	24	24	1.88	CTCATGGC
Golovinomyces cichoracearum	MT880590	42498	42541	16	2.7	17	80	20	58	47	20	13	18	1.82	CAAATGCATCAGCAAAT
Golovinomyces cichoracearum	MT880590	43962	44004	10	4.3	10	100	0	86	58	11	11	18	1.63	GCAAATAAAT
Golovinomyces cichoracearum	MT880590	44673	44707	8	4.4	8	100	0	70	25	22	40	11	1.88	GAGGCCAT
Golovinomyces cichoracearum	MT880590	45867	45899	8	4.1	8	100	0	66	12	39	24	24	1.89	CTCATGGC
Golovinomyces cichoracearum	MT880590	53005	53043	20	2	20	100	0	78	20	38	15	25	1.92	GCAACAGTTCATCGCCTCTC
Golovinomyces cichoracearum	MT880590	56018	56062	9	5	9	100	0	90	22	22	44	11	1.84	GGCCATGAG
Golovinomyces cichoracearum	MT880590	60826	60889	22	2.8	23	79	9	78	17	26	32	23	1.96	GAGCTACTGTCAGGGTCAGCCTC
Golovinomyces cichoracearum	MT880590	61674	61709	12	3	12	91	0	54	22	22	27	27	1.99	AGTGCAACTGCT
Golovinomyces cichoracearum	MT880590	65911	65986	34	2.2	34	100	0	152	17	36	25	21	1.94	GTCAGGCTCAGCACTCGTCAGCCTCGCTGCAACT
Golovinomyces cichoracearum	MT880590	69798	69831	17	2	17	100	0	68	29	11	29	29	1.92	GTTCTATAAGTGGAGCA
Golovinomyces cichoracearum	MT880590	69914	69938	8	3.1	8	100	0	50	24	24	40	12	1.88	GGCCATGA
Golovinomyces cichoracearum	MT880590	75314	75357	4	10.5	4	81	18	54	22	25	27	25	2	GCAT
Golovinomyces cichoracearum	MT880590	75318	75350	16	2.1	16	100	0	66	24	24	27	24	2	GCATGCATGCATGCTA
Golovinomyces cichoracearum	MT880590	76265	76306	7	6	7	94	0	75	16	14	42	26	1.86	GCTGATG
Golovinomyces cichoracearum	MT880590	76311	76343	5	6.6	5	100	0	66	39	39	21	0	1.53	GCACA
Golovinomyces cichoracearum	MT880590	79787	79846	29	2.1	29	81	6	68	25	13	40	21	1.89	GGGGGGAGGAGGAGCTCCAATTCATAATA
Golovinomyces cichoracearum	MT880590	87384	87488	48	2.1	49	84	6	133	17	22	39	20	1.93	TCTAGCAGTGGCTAGCATCAGCACTGCTCATGGCAGGGGGGGGGAGCGG
Golovinomyces cichoracearum	MT880590	87469	87593	38	3.2	38	93	6	223	20	19	46	14	1.84	GGGGGGGAGCTGTGCTAGCATCAGCGCTTGCAGCAAGA
Golovinomyces cichoracearum	MT880590	87467	87592	41	3.1	41	94	5	231	19	19	47	14	1.82	GGGGGGGGGAGCTGTGCTAGCATCAGCGCTTGCAGCAAGAG
Golovinomyces cichoracearum	MT880590	87867	88128	144	1.8	142	91	4	438	25	20	33	20	1.97	AAGAGGGGGGGGTACTAAACGGCTCAGAGCCTCCTCTAGTTCATTTAGCTAGCGCTCTAGGCAGCGGTTCAAAGGGACTAGGGGGGAGAGAGGCAGATAGTAGCAATGCTCTCCAATCTTATGCTGATGCTACGCACAGCAA
Golovinomyces cichoracearum	MT880590	88921	88953	8	4	8	92	7	57	24	24	39	12	1.89	GCCATGAG
Golovinomyces cichoracearum	MT880590	88921	88953	17	1.9	17	100	0	66	24	24	39	12	1.89	GCCATGAGGCCATGAGG
Golovinomyces cichoracearum	MT880590	94362	94386	8	3.1	8	100	0	50	24	24	40	12	1.88	GGCCATGA
Golovinomyces cichoracearum	MT880590	94405	94484	40	2	39	85	2	106	26	18	41	13	1.88	AGGGGGGGGAGACCAGTGCTGATAACGCACTGCAAGAGC
Golovinomyces cichoracearum	MT880590	95899	95928	15	1.9	16	93	6	53	23	26	30	20	1.98	TGCACTGCAGATGCAG
Golovinomyces cichoracearum	MT880590	97040	97074	17	2	17	94	5	61	22	22	42	11	1.85	GGCCATGAGGCCATGAG
Golovinomyces cichoracearum	MT880590	97040	97074	9	4	9	92	7	63	22	22	42	11	1.85	GGCCATGAG
Golovinomyces cichoracearum	MT880590	97389	97447	10	5.7	10	84	7	82	28	11	16	42	1.84	ATTTGCAGAT
Golovinomyces cichoracearum	MT880590	97386	97447	20	2.9	22	85	9	92	27	12	17	41	1.86	TGCATTTGCAGATATTTGCAGA
Golovinomyces cichoracearum	MT880590	97387	97454	22	3.2	21	79	10	84	27	13	17	41	1.87	GCATTTGCAGATATTTGCATA
Golovinomyces cichoracearum	MT880590	99781	99809	6	4.8	6	100	0	58	48	17	17	17	1.82	ATGCAA
Golovinomyces cichoracearum	MT880590	103181	103207	10	2.7	10	100	0	54	59	11	11	18	1.6	AAATGCAAAT
Golovinomyces cichoracearum	MT880590	103600	103631	11	2.9	11	100	0	64	9	34	28	28	1.88	CTTTGCGCAGC
Golovinomyces cichoracearum	MT880590	103774	103808	17	2	17	94	5	61	22	22	42	11	1.85	GGCCATGAGGCCATGAG
Golovinomyces cichoracearum	MT880590	103774	103808	9	4	9	92	7	63	22	22	42	11	1.85	GGCCATGAG
Golovinomyces cichoracearum	MT880590	104044	104075	8	4	8	100	0	64	25	25	37	12	1.91	GCCATGAG
Golovinomyces cichoracearum	MT880590	105532	105572	7	6	7	97	2	75	14	14	41	29	1.86	GCTGATG
Golovinomyces cichoracearum	MT880590	105577	105614	5	7.6	5	100	0	76	39	39	21	0	1.53	GCACA
Golovinomyces cichoracearum	MT880590	105842	105866	10	2.5	10	100	0	50	60	12	12	16	1.6	GCAAATAAAT
Golovinomyces cichoracearum	MT880590	107654	107722	7	10.7	7	82	17	96	15	11	0	72	1.12	ATTTTCT
Golovinomyces cichoracearum	MT880590	107667	107714	11	4.1	11	91	8	69	16	10	0	72	1.1	TATTTTCTATT
Golovinomyces cichoracearum	MT880590	107738	107770	16	2	17	94	5	59	36	12	33	18	1.88	AAATAAGGGGCGTAGCT
Golovinomyces cichoracearum	MT880590	108059	108091	8	4	8	92	7	57	12	39	24	24	1.89	CTCATGGC
Golovinomyces cichoracearum	MT880590	108059	108091	17	2	17	94	5	59	12	39	24	24	1.89	CTCATGGCCCTCATGGC
Golovinomyces cichoracearum	MT880590	108095	108129	7	5.1	7	89	6	54	28	40	31	0	1.57	GGCCACA
Golovinomyces cichoracearum	MT880590	109679	109708	12	2.6	12	94	5	53	26	16	26	30	1.97	AGATGCATTTGC
Golovinomyces cichoracearum	MT880590	110108	110133	13	2	13	100	0	52	38	30	15	15	1.88	ATCAGCATCAGCA
Golovinomyces cichoracearum	MT880590	111631	111655	2	12.5	2	100	0	50	52	0	0	48	1	AT
Golovinomyces cichoracearum	MT880590	112016	112064	23	2.1	23	84	3	62	12	22	38	26	1.89	GGGGGTGTCCTACGGGTCCAATC
Golovinomyces cichoracearum	MT880590	112521	112553	8	4	8	92	7	57	12	39	24	24	1.89	CTCATGGC
Golovinomyces cichoracearum	MT880590	112521	112553	17	1.9	17	100	0	66	12	39	24	24	1.89	CTCATGGCCTCATGGCC
Golovinomyces cichoracearum	MT880590	112557	112591	7	5.1	7	89	6	54	28	40	31	0	1.57	GGCCACA
Golovinomyces cichoracearum	MT880590	115581	115616	7	5.1	7	96	0	63	11	30	41	16	1.83	CAGTGGC
Golovinomyces cichoracearum	MT880590	115581	115624	21	2.1	21	87	8	63	11	31	40	15	1.83	CAGTGGCCAGTGGCCGCTGGC
Golovinomyces cichoracearum	MT880590	115620	115668	8	6.1	8	100	0	98	24	24	38	12	1.9	GGCCATGA
Golovinomyces cichoracearum	MT880590	115892	115943	18	2.8	19	80	11	63	26	26	30	15	1.96	CTAGAGGCAGCTAGCTAGC
Golovinomyces cichoracearum	MT880590	123360	123394	7	5.1	7	93	6	63	28	42	28	0	1.56	GGCCACA
Golovinomyces cichoracearum	MT880590	124775	124919	43	3.7	35	91	8	130	23	11	53	11	1.69	AAAGGCTCTAGGGGGGAGGAGAGTGGGTAGGCAGC
Golovinomyces cichoracearum	MT880590	124800	124919	43	2.8	43	100	0	240	22	11	54	11	1.69	GTAGGCAGCAAAGGCTCTAGGGGGGGAGGAGAGTGGGGGGTGC
Golovinomyces cichoracearum	MT880590	128319	128351	8	4.1	8	100	0	66	24	24	39	12	1.89	GGCCATGA
Golovinomyces cichoracearum	MT880590	128911	128935	8	3.1	8	100	0	50	12	40	24	24	1.88	CTCATGGC
Golovinomyces cichoracearum	MT880590	129898	129935	20	1.9	20	84	10	51	44	0	5	50	1.24	TTTATATTAAAAGATATATG
Golovinomyces cichoracearum	MT880590	131848	131894	9	5.2	9	78	0	58	23	31	21	23	1.98	CCTACGGAT
Golovinomyces cichoracearum	MT880590	134186	134217	2	16	2	100	0	64	0	50	0	50	1	CT
Golovinomyces cichoracearum	MT880590	137143	137176	8	4.1	8	92	7	59	11	41	23	23	1.87	CTCATGGC
Golovinomyces cichoracearum	MT880590	137143	137176	17	2	17	100	0	68	11	41	23	23	1.87	CTCATGGCCTCATGGCC
Golovinomyces cichoracearum	MT880590	137180	137214	7	5.1	7	89	6	54	28	40	31	0	1.57	GGCCACA
Golovinomyces cichoracearum	MT880590	138832	138856	9	2.8	9	100	0	50	24	20	24	32	1.98	TGTAGCACT
Golovinomyces cichoracearum	MT880590	147281	147330	13	3.8	13	97	0	91	30	14	38	18	1.89	AGATGCAGATGGC
Golovinomyces cichoracearum	MT880590	147281	147331	6	8	6	83	12	66	29	15	37	17	1.91	AGATGC
Golovinomyces cichoracearum	MT880590	149123	149182	12	5	12	76	8	50	21	21	28	28	1.99	AGTGCAAGTGCT
Golovinomyces cichoracearum	MT880590	149102	149181	42	1.9	42	92	0	133	22	25	26	26	2	GCTACTGCTACTGCTCAAGCAAGTGCAAGTGCTAGTGCAACT
Golovinomyces cichoracearum	MT880590	149107	149195	24	4	24	73	19	75	22	23	25	28	1.99	TGCTACTGCTCAAGCAAGTGCTTG
Golovinomyces cichoracearum	MT880590	149107	149194	42	2.1	42	86	0	122	22	23	26	27	2	TGCTACTGCTCAAGCAAGTGCAAGTGCTAGTGCAACAGCAAG
Golovinomyces cichoracearum	MT880590	149654	149770	61	1.9	61	100	0	234	25	21	26	26	1.99	AGCAGCTATCTGGTCTACTATCTGGGTCAGCAGTGCTAGCGCTTATAAGAGTAGCACAAGT
Golovinomyces cichoracearum	MT880590	150478	150736	119	2.2	118	93	5	441	28	13	43	14	1.84	GGCAAGAGGGGGGGGGGATAAGGGGGTGCTTAGCAGTGGCAAGCATCAGGAGAGTCGTATTACCTCAGCTATCAGGGAGAGAGGAAGCCAAGTACGCATCAGGAGGGAGGAGTGTAGA
Golovinomyces cichoracearum	MT880590	151040	151065	13	2	13	100	0	52	23	0	69	7	1.14	TAAGGGGGGGGGA
Golovinomyces cichoracearum	MT880590	151650	151690	7	6	7	88	5	66	17	14	41	26	1.88	GCTGATG
Golovinomyces cichoracearum	MT880590	151650	151688	20	1.9	21	94	5	71	17	15	41	25	1.89	GCTGATGGCTGATGGCTGAAG
Golovinomyces cichoracearum	MT880590	151645	151692	13	3.7	13	86	8	71	14	16	39	29	1.88	GCTGATGCTGATG
Golovinomyces cichoracearum	MT880590	151695	151727	5	6.6	5	100	0	66	39	39	21	0	1.53	GCACA
Golovinomyces cichoracearum	MT880590	152866	152891	11	2.4	11	100	0	52	19	26	26	26	1.99	AGCTCTAGCGT
Golovinomyces cichoracearum	MT880590	153326	153354	7	4.1	7	100	0	58	13	31	41	13	1.84	CAGTGGC
Golovinomyces cichoracearum	MT880590	153358	153399	8	5.1	8	94	5	75	23	23	40	11	1.88	GGCCATGA
Golovinomyces cichoracearum	MT880590	153358	153399	17	2.6	16	96	3	75	23	23	40	11	1.88	GGCCATGAGGCCATGA
Golovinomyces cichoracearum	MT880590	154436	154471	10	3.6	10	100	0	72	38	19	30	11	1.86	GTAGCACAAG
Golovinomyces cichoracearum	MT880590	161434	161465	8	4	8	100	0	64	12	37	25	25	1.91	CTCATGGC
Golovinomyces cichoracearum	MT880590	161469	161503	7	5.1	7	89	6	54	28	40	31	0	1.57	GGCCACA
Golovinomyces cichoracearum	MT880590	163809	163844	3	12	3	93	0	63	0	0	36	63	0.94	TTG
Golovinomyces cichoracearum	MT880590	164187	164243	4	13.5	4	75	17	53	22	26	29	21	1.99	CTAG
Golovinomyces cichoracearum	MT880590	164777	164803	7	3.9	7	100	0	54	14	25	44	14	1.84	CAGTGGC
Golovinomyces cichoracearum	MT880590	164807	164849	8	5.4	8	100	0	86	25	23	39	11	1.88	GAGGCCAT
Golovinomyces cichoracearum	MT880590	166831	166907	20	3.8	19	75	18	75	32	27	35	5	1.79	CAGGCAGAGCAGTGCAAGC
Golovinomyces cichoracearum	MT880590	166831	166908	41	1.9	41	82	10	97	32	26	35	5	1.79	CAGGCGAAAGCAAGAGCAGCCAGGCAGACCAGTGCAGATGC
Golovinomyces cichoracearum	MT880590	168179	168217	19	2.1	19	100	0	78	38	5	41	15	1.69	ATATAAGAGGGGGGGCAAT
Golovinomyces cichoracearum	MT880590	169196	169233	11	3.5	11	100	0	76	18	26	36	18	1.94	GTAGCCAGCTG
Golovinomyces cichoracearum	MT880590	170120	170144	11	2.3	11	100	0	50	36	0	64	0	0.94	GAGGAGAGGGA
Golovinomyces cichoracearum	MT880590	171235	171277	17	2.6	17	96	3	79	27	25	25	20	1.99	GCATGCAAGCTAGCATT
Golovinomyces cichoracearum	MT880590	171644	171837	93	2.1	94	99	0	381	25	18	39	16	1.91	GGGTCCTCAAGTTCAATAGAGGGATAGCGTAGAGGCTCAGGGGGGGGGGAGATAGAAGAGCAGTGCAGCCTTTGCCATGCGCACAGCAAGTGGA
Golovinomyces cichoracearum	MT880590	173825	173869	2	22.5	2	100	0	90	0	51	0	48	1	CT
Golovinomyces cichoracearum	MT880590	176135	176163	9	3.2	9	100	0	58	44	31	24	0	1.54	AGACAGCAC
Golovinomyces cichoracearum	MT880590	178053	178089	2	20	2	84	15	53	0	45	54	0	1	GC
Golovinomyces cichoracearum	MT880590	178053	178089	11	3.4	11	89	10	58	0	45	54	0	1	GCGCGCGCGCG
Golovinomyces cichoracearum	MT880590	178053	178083	9	3.6	9	95	4	55	0	45	54	0	0.99	GCGCGGCGC
Golovinomyces cichoracearum	MT880590	180067	180102	8	4.4	8	93	6	63	25	22	41	11	1.86	GAGGCCAT
Golovinomyces cichoracearum	MT880590	180067	180102	17	2.2	16	95	5	63	25	22	41	11	1.86	GAGGCCATGAGGCCAT
Golovinomyces cichoracearum	MT880590	180112	180141	10	3	10	100	0	60	60	10	10	20	1.57	AAATGCAAAT
Golovinomyces cichoracearum	MT880590	183114	183144	16	1.9	16	93	0	53	41	12	29	16	1.85	TGCAAAGAAAGCTAGT
Golovinomyces cichoracearum	MT880590	183209	183268	27	2.2	27	75	0	66	25	8	13	53	1.67	GATATTGGATATTTGCATATATTTGCA
Golovinomyces cichoracearum	MT880590	183243	183300	20	3	20	90	5	84	25	10	12	51	1.7	GATATTTGCTTATATTTGCA
Golovinomyces cichoracearum	MT880590	183977	184016	2	22	2	80	19	52	0	50	50	0	1	GC
Golovinomyces cichoracearum	MT880590	183977	184016	9	4.2	9	84	12	53	0	50	50	0	1	GCGCGGCGC
Golovinomyces cichoracearum	MT880590	183983	184016	11	3.3	11	84	16	54	0	50	50	0	1	CGCGCGCGGCG
Golovinomyces cichoracearum	MT880590	184226	184289	9	7.1	9	83	0	83	17	21	23	37	1.94	CGTATCTTG
Golovinomyces cichoracearum	MT880590	184674	184704	16	1.9	16	100	0	62	25	12	19	41	1.87	GCAGATATTTGCATTT
Golovinomyces cichoracearum	MT880590	185316	185364	8	6	8	95	4	89	12	38	24	24	1.9	CTCATGGC
Golovinomyces cichoracearum	MT880590	185316	185364	25	2	25	92	8	82	12	38	24	24	1.9	CTCATGGCCTCATGGCCTCATGGCC
Golovinomyces cichoracearum	MT880590	185368	185402	7	5.1	7	89	6	54	28	40	31	0	1.57	GGCCACA
Golovinomyces cichoracearum	MT880590	186483	186521	15	2.6	15	100	0	78	33	33	25	7	1.84	GCACATAGCAAGGCC
Golovinomyces cichoracearum	MT880590	188079	188123	15	3	15	93	0	72	28	33	26	11	1.91	AGGTCAAGCCAAGCC
Golovinomyces cichoracearum	MT880590	188643	188689	18	2.6	18	93	0	85	29	25	25	19	1.98	AGCAAGGCAAGCTCTTCT
Golovinomyces cichoracearum	MT880590	189541	189598	15	4.1	15	72	20	52	24	36	25	13	1.92	GCACAAGCCTTGCCA
Golovinomyces cichoracearum	MT880590	189728	189803	9	8.4	9	88	0	107	34	26	28	10	1.9	CAAGCGTAG
Golovinomyces cichoracearum	MT880590	192509	192556	12	4.1	12	84	13	55	25	12	22	39	1.89	TTGCAGATGCAT
Golovinomyces cichoracearum	MT880590	192599	192630	8	4	8	100	0	64	25	25	37	12	1.91	GCCATGAG
Golovinomyces cichoracearum	MT880590	193889	193937	8	6	8	95	4	89	12	38	24	24	1.9	CTCATGGC
Golovinomyces cichoracearum	MT880590	193889	193937	25	2	25	92	8	82	12	38	24	24	1.9	CTCATGGCCTCATGGCCTCATGGCC
Golovinomyces cichoracearum	MT880590	193941	193974	7	4.9	7	96	0	59	26	41	32	0	1.56	GGCCACA
Golovinomyces cichoracearum	MT880590	194267	194296	12	2.5	12	100	0	60	10	23	16	50	1.75	ATTTGCCTTTGC
Golovinomyces cichoracearum	MT880590	194773	194843	2	39	2	81	18	93	0	53	46	0	1	GC
Golovinomyces cichoracearum	MT880590	194786	194843	9	6.6	9	92	4	100	0	53	46	0	1	CGCGCGCCG
Golovinomyces cichoracearum	MT880590	194781	194834	7	7.7	7	80	15	67	0	53	46	0	1	CGCGCCG
Golovinomyces cichoracearum	MT880590	197246	197292	2	25	2	87	12	73	0	48	51	0	1	GC
Golovinomyces cichoracearum	MT880590	197245	197291	11	4.1	11	91	8	76	0	46	53	0	1	GGCGCGCGCGC
Golovinomyces cichoracearum	MT880590	200153	200281	65	2	65	100	0	258	37	23	24	13	1.92	TGGCAAGCCTCAAGCACAGCAGTGCTTGGCAGCAAGCAAACGAATAAATGCAAATGCATGAGCAA
Golovinomyces cichoracearum	MT880590	208788	208819	8	4	8	100	0	64	12	37	25	25	1.91	CTCATGGC
Golovinomyces cichoracearum	MT880590	208823	208857	7	5.1	7	89	6	54	28	40	31	0	1.57	GGCCACA
Golovinomyces cichoracearum	MT880590	226225	226268	21	2.1	21	87	8	63	40	20	34	4	1.73	CAAGAGCACGAAAGGCTAGAG
Golovinomyces cichoracearum	MT880590	226342	226401	29	2.2	27	77	13	70	31	16	21	30	1.96	GCTTATATAAATAAGGGGAGAGCTCTC
Golovinomyces cichoracearum	MT880590	229191	229247	9	6.1	9	95	2	78	35	22	24	17	1.95	CTAGTAGCA
Golovinomyces cichoracearum	MT880590	229193	229256	9	6.8	9	96	1	74	37	20	26	15	1.92	AGTAGCACA
Golovinomyces cichoracearum	MT880590	229585	229780	66	3	66	100	0	392	26	28	27	17	1.98	GGCTTATGCCAGTTCAGTAGCAGACCAGCTCTAGCAAGGCCTAGCCTCAGCACTGGCAGAGGAACT
Golovinomyces cichoracearum	MT880590	231848	231876	11	2.5	12	94	5	51	37	27	27	6	1.82	GCACAGCAATGA
Golovinomyces cichoracearum	MT880590	235410	235438	15	1.9	15	100	0	58	31	0	62	6	1.22	AGGGGGGGGGTAAAA
Golovinomyces cichoracearum	MT880590	236334	236397	9	7	10	80	20	86	12	32	21	32	1.91	AGCTCTAGCT
Golovinomyces cichoracearum	MT880590	236334	236399	18	3.7	18	100	0	132	12	33	22	31	1.91	AGCTCTAGCTGCTCTGCT
Golovinomyces cichoracearum	MT880590	239461	239485	2	12.5	2	100	0	50	52	0	0	48	1	AT
Golovinomyces cichoracearum	MT880590	240204	240293	33	2.7	33	83	6	110	22	15	32	30	1.95	ATTTAGTGGCTATAGGTAGCAGGGGACCCCCTA
Golovinomyces cichoracearum	MT880590	241178	241223	14	3.4	14	75	22	53	21	23	32	21	1.98	AGCTAGTGGAGCCT
Golovinomyces cichoracearum	MT880590	241166	241230	26	2.5	26	92	0	103	23	24	32	20	1.98	AGCTAGCTGAGCTGCTAGTGCAGCCT
Golovinomyces cichoracearum	MT880590	242859	243040	48	3.9	48	96	3	329	34	23	17	25	1.96	AGCAAGCAGCTAAACTGCTTGTCTTACTAACTGAAACTGTACTAGCAA
Golovinomyces cichoracearum	MT880590	243221	243250	7	4.3	7	91	0	51	16	30	43	10	1.81	GCGTAGC
Golovinomyces cichoracearum	MT880590	253702	253730	6	4.8	6	100	0	58	34	31	17	17	1.93	AGCATC
Golovinomyces cichoracearum	MT880590	256963	256989	14	1.9	14	100	0	54	22	14	11	51	1.73	GCTTTCTATATTAG
Golovinomyces cichoracearum	MT880590	257833	257890	30	1.9	30	100	0	116	22	18	31	27	1.97	CAGTGCAAGCAGTTGTAGCTTGTGTAGCAC
Golovinomyces cichoracearum	MT880590	257846	257920	39	1.9	39	83	5	98	20	17	32	30	1.95	TGTAGCTGTTGTAGCACCAGAGCAAGCAGTTGTAGCTTG
Golovinomyces cichoracearum	MT880590	260502	260544	23	1.9	23	85	4	61	32	27	25	13	1.94	CAGCTGCAAAAAGATCCGCGAGG
Golovinomyces cichoracearum	MT880590	261495	261533	8	4.9	8	93	0	60	30	25	28	15	1.96	AGCAGCTA
Golovinomyces cichoracearum	MT880590	261494	261537	16	2.8	16	89	0	70	29	25	29	15	1.96	GAGCAGCTTAGCAGCT
Golovinomyces cichoracearum	MT880590	272700	272742	5	8.6	5	100	0	86	0	20	39	39	1.53	TGCTG
Golovinomyces cichoracearum	MT880590	272747	272787	7	6	7	94	5	75	29	41	14	14	1.86	CATCAGC
Golovinomyces cichoracearum	MT880590	272747	272787	20	2	21	95	4	75	29	41	14	14	1.86	CATCAGCCATCAGCCATCAGC
Golovinomyces cichoracearum	MT880590	288033	288066	5	6.8	5	93	0	50	20	32	26	20	1.97	TGCAC
Golovinomyces cichoracearum	MT880590	288033	288084	15	3.6	14	84	10	61	23	30	26	19	1.98	TGCATGCAGTGCAC
Golovinomyces cichoracearum	MT880590	288033	288076	20	2.3	18	84	7	61	20	31	27	20	1.97	TGCACTGCACTGCAGCAG
Golovinomyces cichoracearum	MT880590	289312	289359	25	1.9	25	86	0	69	31	8	22	37	1.84	AAATAGAGGGTTCAGCTTCTTATGA
Golovinomyces cichoracearum	MT880590	289924	289950	10	2.7	10	100	0	54	59	11	11	18	1.6	GCAAATAAAT
Golovinomyces cichoracearum	MT880590	290830	290861	8	4	8	100	0	64	25	25	37	12	1.91	GCCATGAG
Golovinomyces cichoracearum	MT880590	291388	291419	14	2.3	14	94	0	55	25	28	28	18	1.98	AGCTAGCAGCTGCA
Golovinomyces cichoracearum	MT880590	291824	291851	14	2	14	100	0	56	35	28	21	14	1.92	AGCTCAGCAGTACA
Golovinomyces cichoracearum	MT880590	294714	294738	10	2.5	10	100	0	50	64	8	8	20	1.46	AAATAAATGC
Golovinomyces cichoracearum	MT880590	296945	296970	13	2	13	100	0	52	23	30	23	23	1.99	CGTACTGCGAACT
Golovinomyces cichoracearum	MT880590	296953	297004	16	2.9	18	88	8	72	32	28	17	21	1.96	GAACTCGTACTCGAACTA
Golovinomyces cichoracearum	MT880590	296952	297004	6	9	6	76	12	56	32	30	16	20	1.95	CGAACT
Golovinomyces cichoracearum	MT880590	296942	296989	19	2.5	20	86	6	64	27	29	20	22	1.99	CTGCGAACTACGAACTCGTA
Golovinomyces cichoracearum	MT880590	305666	305752	38	2.3	38	97	0	165	19	26	21	32	1.97	AGCTCTGCTCTCTTTTGCCTTGCATAAGACAAGGGGTA
Golovinomyces cichoracearum	MT880590	306407	306624	120	1.8	120	98	0	427	34	20	26	19	1.96	TATAAATAAGAGGGAGCAAGCATTATCAGGTCTCTGGCAGCCCATGACTTGCGAACTAGCTTTGCAAGAGGAGGGTACTAGCACAGGCTCAAGAAAAAAAGTGGCCGAGAGCTACCCTAA
Golovinomyces cichoracearum	MT880590	309317	309359	9	5	9	94	5	72	23	23	41	11	1.87	GGCCATGAG
Golovinomyces cichoracearum	MT880590	309317	309359	8	5.1	8	97	2	68	23	23	41	11	1.87	GGCCATGA
Golovinomyces cichoracearum	MT880590	326056	326101	3	15.7	3	78	13	51	2	0	65	32	1.05	GGT
Golovinomyces cichoracearum	MT880590	326057	326101	23	2	23	86	8	65	2	0	64	33	1.06	GTGGTGTGGTGGGTGGAGGTGGT
Golovinomyces cichoracearum	MT880590	326411	326435	13	1.9	13	100	0	50	16	0	8	76	1.02	TAGTTTTTTATTT
Golovinomyces cichoracearum	MT880590	327781	327813	8	4.1	8	100	0	66	24	24	39	12	1.89	GGCCATGA
Golovinomyces cichoracearum	MT880590	329118	329142	8	3.1	8	100	0	50	24	24	40	12	1.88	GGCCATGA
Golovinomyces cichoracearum	MT880590	329312	329541	58	3.9	58	98	0	442	35	16	37	9	1.82	CAGGTCTAGCAAGGGCTAGGAAGAGGAGAGCTAAGCAGCAAGATCAGAGGCAGAGGCA
Golovinomyces cichoracearum	MT880590	329821	329845	10	2.5	10	100	0	50	56	12	12	20	1.67	ATGCAAATAA
Golovinomyces cichoracearum	MT880590	330993	331095	31	3	33	87	12	129	16	30	33	20	1.95	GCTGCCTCATCCCTTAGGGGCACAGGCTTGAGA
Golovinomyces cichoracearum	MT880590	331129	331153	8	3.1	8	100	0	50	12	40	24	24	1.88	CTCATGGC
Erysiphe necator	MT880588	9324	9363	17	2.4	17	91	0	71	55	12	12	20	1.69	AGCACTAAATAAATAAG
Erysiphe necator	MT880588	9565	9607	9	4.9	9	88	5	70	6	23	44	25	1.78	GGGTCCGTA
Erysiphe necator	MT880588	9565	9617	17	3.1	17	91	5	81	7	22	43	26	1.8	GGGTCCGTTGGTCCGTA
Erysiphe necator	MT880588	16596	16624	9	3.2	9	100	0	58	10	24	55	10	1.65	GCGTGCGGA
Erysiphe necator	MT880588	28629	28664	16	2.2	16	90	0	54	5	25	30	38	1.78	GGGTCCCTTTATAGCT
Erysiphe necator	MT880588	42055	42126	9	8	9	96	0	135	45	0	11	43	1.39	TAATATTGA
Erysiphe necator	MT880588	47399	47494	8	11.9	8	95	2	174	35	38	25	1	1.63	ACGGACCA
Erysiphe necator	MT880588	47394	47521	57	2.2	59	91	4	215	32	40	23	3	1.73	ACCCAACGGACCAACGGACCAACGGACCAACGGACCAACGGACCCTACGGACCCAACGG
Erysiphe necator	MT880588	53272	53318	21	2.1	21	84	7	58	23	2	72	2	1.06	GGGGGGGGGAGGAAGGAGGAA
Erysiphe necator	MT880588	75391	75445	27	2	27	96	0	101	23	12	30	32	1.92	GGTCCTCTTTTGTAAAAATAGGGTGAG
Erysiphe necator	MT880588	76418	76496	39	2	39	95	0	140	21	24	26	27	1.99	CAGCTCTTATTTATATGGGCTACGCATCCGTAGCAGGAG
Erysiphe necator	MT880588	85277	85389	42	2.7	42	90	8	187	19	27	26	26	1.99	CCCTTATTTATGGGCTCGCATCCGTAGAGGAGGACGCATTAC
Erysiphe necator	MT880588	85277	85409	40	3.3	39	90	8	196	18	28	24	28	1.98	CCCTTATTTATGGGCTCGCATCCGTAGGAGGACGCATCC
Erysiphe necator	MT880588	85751	85829	8	9.9	8	91	5	117	26	36	24	12	1.91	AGCAGCTC
Erysiphe necator	MT880588	92957	92985	13	2.2	13	100	0	58	27	0	72	0	0.85	GAAGGGGGGAGGG
Erysiphe necator	MT880588	96090	96120	9	3.6	9	91	8	55	9	45	22	22	1.81	CTCCGCATG
Erysiphe necator	MT880588	96765	96791	8	3.4	8	100	0	54	25	25	37	11	1.89	AGCAGCTG
Erysiphe necator	MT880588	102186	102228	21	2	21	81	0	50	34	2	6	55	1.39	AATTATTTAATTAATGATATT
Erysiphe necator	MT880588	104985	105009	9	2.8	9	100	0	50	24	24	32	20	1.98	AGGATCCGT
Erysiphe necator	MT880588	105158	105196	9	4.3	9	100	0	78	10	35	20	33	1.86	CCTTCGGAT
Erysiphe necator	MT880588	106459	106488	15	2.1	14	93	6	51	13	3	73	10	1.21	TAAGGGGGGGGGGG
Erysiphe necator	MT880588	119171	119233	9	7	9	100	0	126	22	22	33	22	1.97	ATCCGTAGG
Erysiphe necator	MT880588	119436	119476	19	2.2	19	95	0	73	7	21	24	46	1.77	CTTCTGGTCCGAAGGTTTT
Erysiphe necator	MT880588	120954	120988	17	2.1	17	100	0	70	51	17	14	17	1.77	GCCCTAAATAAATAAGA
Erysiphe necator	MT880588	121976	122019	23	1.9	23	95	0	79	18	18	59	4	1.55	GGGGGGGGGGGAACAAGTCCCGA
Erysiphe necator	MT880588	124601	124628	8	3.5	8	100	0	56	10	25	64	0	1.26	GCGGGAGC
Erysiphe necator	MT880588	133466	133511	8	5.8	8	86	0	65	30	34	23	10	1.89	AGCAGCTC
Erysiphe necator	MT880588	133466	133511	24	1.9	24	95	0	83	30	34	23	10	1.89	AGCAGCTCAGCAGCTAACCAGCTC
Erysiphe necator	MT880588	135593	135626	8	4.1	8	96	3	59	26	11	50	11	1.73	GGTCGAAG
Erysiphe necator	MT880588	140217	140264	20	2.4	20	96	0	87	16	2	68	12	1.29	GGGGGGGGTTAAGTAGGGCA
Erysiphe necator	MT880588	143993	144017	11	2.3	11	100	0	50	92	0	0	8	0.4	AAAATAAAAAA
Erysiphe necator	MT880588	145245	145299	20	2.8	20	88	0	83	20	27	36	16	1.93	TAGGCAGCCAGCAGGCCTTG
Erysiphe necator	MT880588	151282	151310	12	2.4	12	100	0	58	58	0	17	24	1.38	AGATAGATAAAT
Erysiphe necator	MT880588	162163	162192	9	3.3	9	100	0	60	20	36	20	23	1.95	CCTACGGAT
Erysiphe necator	MT880588	170733	170762	13	2.3	13	94	0	51	20	26	36	16	1.93	GGGAATCCCTGAC
Erysiphe necator	MT880588	178817	178859	18	2.4	18	88	3	61	18	4	62	13	1.48	GAGGGAGGCTGCATGTGG
Erysiphe necator	MT880588	178828	178863	18	2	18	100	0	72	16	0	66	16	1.25	ATGTGGGAGGGAGGGTGG
Erysiphe necator	MT880588	178862	178935	4	18.5	4	91	0	103	22	18	56	1	1.49	GGCA
Erysiphe necator	MT880588	178857	178931	24	3.1	24	92	0	114	22	17	57	2	1.52	AGGGAGGCAGGCAGGCAGGCAGGC
Erysiphe necator	MT880588	178926	178971	23	2	23	95	0	83	15	8	65	10	1.47	GGCAGGCAGGTGGGAGGGAGGGT
Erysiphe necator	MT880588	178999	179129	55	2.6	48	73	10	118	33	25	21	19	1.97	ACCAGTACCTGGCCGTCAGGAACTAGTTAAAAAAAATGTACCCTCCGA
Erysiphe necator	MT880588	185000	185028	15	1.9	15	100	0	58	20	37	13	27	1.91	CAGCTCCCTTTGAAC
Erysiphe necator	MT880588	185036	185063	1	28	1	100	0	56	0	0	100	0	0	G
Erysiphe necator	MT880588	187014	187053	16	2.5	16	95	0	71	22	2	22	52	1.59	TATTTGGTGATTAGTA
Erysiphe necator	MT880588	187692	187717	9	2.9	9	100	0	52	23	23	34	19	1.96	AGGATCCGT

## Sheet: Table S3
Table S3. Classification of introns in the mitochondrial (mt) genomes of the powdery mildew pathogens Blumeria graminis f. sp. tritici, Erysiphe pisi, Golovinomyces cichoracearum, and Erysiphe necator. Information of intronic ORFs encoding homing endonucleases or reverse transcriptase is shown. Start and end coordinates are relative to the respective mt genome. Intron IDs are composed of the gene…
Species	Mt genome accession	Intron start	Intron end	Intron ID	Intron category	Intron length	No. intronic ORFs	Intronic ORF start	Intronic ORF end	Intronic ORF category	Intronic ORF protein accession
Blumeria graminis f. sp. tritici	MT880591	236	2603	cox1-i1	Group II	2368	1	244	2304	Reverse transcriptase	QQY98356.1
Blumeria graminis f. sp. tritici	MT880591	3272	4616	cox1-i2	Group IB	1345	0
Blumeria graminis f. sp. tritici	MT880591	4875	5598	cox1-i3	Group IB	724	0
Blumeria graminis f. sp. tritici	MT880591	5755	8472	cox1-i4	Group IB	2718	0
Blumeria graminis f. sp. tritici	MT880591	13446	17737	cox2-i1	Unclassified	4292	0
Blumeria graminis f. sp. tritici	MT880591	20972	23504	nad4L-i1	Group IC1	2533	0
Blumeria graminis f. sp. tritici	MT880591	23949	25701	nad5-i1	Group I(derived)	1753	0
Blumeria graminis f. sp. tritici	MT880591	26350	27844	nad5-i2	Unclassified	1495	0
Blumeria graminis f. sp. tritici	MT880591	68597	71918	rnl-i1	Unclassified	3322	0
Blumeria graminis f. sp. tritici	MT880591	88282	90314	nad1-i1	Unclassified	2033	0
Blumeria graminis f. sp. tritici	MT880591	97633	101005	cob-i1	Group II	3373	1	98092	99735	Reverse transcriptase	QQY98357.1
Erysiphe pisi	MT880589	245	2764	cox1-i1	Group II	2520	1	253	2358	Reverse transcriptase	QQY98302.1
Erysiphe pisi	MT880589	2778	5381	cox1-i2	Group IB	2604	1	2785	3840	GIY-YIG	QQY98242.1
Erysiphe pisi	MT880589	5451	7587	cox1-i3	Group I(derived)	2137	1	5467	6750	LAGLIDADG	QQY98243.1
Erysiphe pisi	MT880589	7700	9123	cox1-i4	Group IC2	1424	1	8077	9051	LAGLIDADG	QQY98304.1
Erysiphe pisi	MT880589	9224	11172	cox1-i5	Group IB	1949	1	9232	10311	GIY-YIG	QQY98303.1
Erysiphe pisi	MT880589	11271	13825	cox1-i6	Group II	2555	1	11271	13511	Reverse transcriptase	QQY98245.1
Erysiphe pisi	MT880589	13850	15632	cox1-i7	Group IB	1783	1	15154	15501	LAGLIDADG	QQY98305.1
Erysiphe pisi	MT880589	15647	16212	cox1-i8	Group I(derived)	566	0
Erysiphe pisi	MT880589	16293	18273	cox1-i9	Group ID	1981	1	16393	17334	LAGLIDADG	QQY98249.1
Erysiphe pisi	MT880589	18285	19472	cox1-i10	Group IB	1188	1	18324	18821	LAGLIDADG	QQY98278.1
Erysiphe pisi	MT880589	19484	22054	cox1-i11	Group IB	2571	1	19503	20330	LAGLIDADG	QQY98276.1
Erysiphe pisi	MT880589	22131	23673	cox1-i12	Group IB	1543	1	22143	23561	LAGLIDADG	QQY98279.1
Erysiphe pisi	MT880589	23688	25010	cox1-i13	Group I(derived)	1323	1	23701	24987	LAGLIDADG	QQY98280.1
Erysiphe pisi	MT880589	25057	26560	cox1-i14	Group IB	1504	1	25063	26232	LAGLIDADG	QQY98281.1
Erysiphe pisi	MT880589	26588	27651	cox1-i15	Group I(derived)	1064	1	26591	27334	LAGLIDADG	QQY98282.1
Erysiphe pisi	MT880589	27729	29613	cox1-i16	Unclassified	1885	1	27754	29190	LAGLIDADG	QQY98283.1
Erysiphe pisi	MT880589	29700	31198	cox1-i17	Group I(derived)	1499	1	29702	31180	GIY-YIG	QQY98284.1
Erysiphe pisi	MT880589	31250	32492	cox1-i18	Group I(derived)	1243	1	31264	32133	LAGLIDADG	QQY98285.1
Erysiphe pisi	MT880589	32510	36299	cox1-i19	Group IB	3790	3	32944	33669	LAGLIDADG	QQY98264.1
								34095	34541	LAGLIDADG	QQY98268.1
								34694	35035	LAGLIDADG	QQY98272.1
Erysiphe pisi	MT880589	36471	38348	cox1-i20	Group IB	1878	1	37131	38213	GIY-YIG	QQY98274.1
Erysiphe pisi	MT880589	39758	41231	cox2-i1	Unclassified	1474	1	39782	41074	LAGLIDADG	QQY98255.1
Erysiphe pisi	MT880589	41452	44264	cox2-i2	Group II	2813	1	41751	43658	Reverse transcriptase	QQY98267.1
Erysiphe pisi	MT880589	44321	47090	cox2-i3	Group ID	2770	1	45484	45768	LAGLIDADG	QQY98290.1
Erysiphe pisi	MT880589	47286	49140	cox2-i4	Group IC2	1855	0
Erysiphe pisi	MT880589	50635	51135	nad4L-i1	Unclassified	501	0
Erysiphe pisi	MT880589	51146	55022	nad4L-i2	Group IC1	3877	2	53717	53962	LAGLIDADG	QQY98254.1
								54054	54473	LAGLIDADG	QQY98256.1
Erysiphe pisi	MT880589	55377	57420	nad5-i1	Group IC2	2044	2	56528	56980	LAGLIDADG	QQY98262.1
								56982	57203	LAGLIDADG	QQY98293.1
Erysiphe pisi	MT880589	57814	61315	nad5-i2	Group IB	3502	4	57827	58846	GIY-YIG	QQY98265.1
								58925	59887	LAGLIDADG	QQY98252.1
								59841	60119	LAGLIDADG	QQY98263.1
								60601	61068	LAGLIDADG	QQY98295.1
Erysiphe pisi	MT880589	61523	62992	nad5-i3	Group IB	1470	0
Erysiphe pisi	MT880589	65678	68968	atp6-i1	Group IB	3291	2	65958	66167	LAGLIDADG	QQY98266.1
								68126	68365	LAGLIDADG	QQY98257.1
Erysiphe pisi	MT880589	69146	71594	atp6-i2	Group IC2	2449	1	69479	70186	GIY-YIG	QQY98258.1
Erysiphe pisi	MT880589	71646	72577	atp6-i3	Group IC2	932	0
Erysiphe pisi	MT880589	75575	77398	rns-i1	Group II	1824	0
Erysiphe pisi	MT880589	77518	79335	rns-i2	Unclassified	1818	1	77519	77986	LAGLIDADG	QQY98307.1
Erysiphe pisi	MT880589	83259	84501	cox3-i1	Group IB	1243	1	83265	84191	LAGLIDADG	QQY98275.1
Erysiphe pisi	MT880589	84616	86036	cox3-i2	Group IC2	1421	1	84625	85935	LAGLIDADG	QQY98277.1
Erysiphe pisi	MT880589	86346	88054	cox3-i3	Group IA	1709	1	86364	87728	LAGLIDADG	QQY98259.1
Erysiphe pisi	MT880589	88140	90545	cox3-i4	Unclassified	2406	1	88151	89293	LAGLIDADG	QQY98288.1
Erysiphe pisi	MT880589	90597	93214	cox3-i5	Group II	2618	1	90602	92809	Reverse transcriptase	QQY98260.1
Erysiphe pisi	MT880589	97292	99896	nad2-i1	Group II	2605	1	97327	99375	Reverse transcriptase	QQY98244.1
Erysiphe pisi	MT880589	100435	102843	nad2-i2	Group II	2409	1	100436	102697	Reverse transcriptase	QQY98300.1
Erysiphe pisi	MT880589	103043	104656	nad2-i3	Group IC2	1614	2	103485	103748	LAGLIDADG	QQY98250.1
								103871	104326	LAGLIDADG	QQY98248.1
Erysiphe pisi	MT880589	104747	107745	nad2-i4	Group IB	2999	1	105689	106051	LAGLIDADG	QQY98253.1
Erysiphe pisi	MT880589	107769	110512	nad2-i5	Group II	2744	1	107770	110364	Reverse transcriptase	QQY98310.1
Erysiphe pisi	MT880589	124778	126273	rnl-i1	Group IC2	1496	1	124781	126064	LAGLIDADG	QQY98271.1
Erysiphe pisi	MT880589	127260	129038	rnl-i2	Group II	1779	1	128346	128897	LAGLIDADG	QQY98273.1
Erysiphe pisi	MT880589	129822	133324	rnl-i3	Unclassified	3503	0
Erysiphe pisi	MT880589	150845	152842	nad1-i1	Group IC2	1998	2	151320	151589	LAGLIDADG	QQY98247.1
								151602	151949	LAGLIDADG	QQY98297.1
Erysiphe pisi	MT880589	153188	157028	nad1-i2	Group IB	3841	5	153527	154270	LAGLIDADG	QQY98292.1
								154289	154735	LAGLIDADG	QQY98291.1
								154739	155116	GIY-YIG	QQY98296.1
								155279	155539	LAGLIDADG	QQY98270.1
								155526	156239	LAGLIDADG	QQY98308.1
Erysiphe pisi	MT880589	157336	158915	nad1-i3	Group ID	1580	2	157559	157759	GIY-YIG	QQY98246.1
								157930	158277	GIY-YIG	QQY98251.1
Erysiphe pisi	MT880589	160580	163282	cob-i1	Group II	2703	1	160580	163174	Reverse transcriptase	QQY98301.1
Erysiphe pisi	MT880589	163343	165868	cob-i2	Group II	2526	1	163343	165394	Reverse transcriptase	QQY98299.1
Erysiphe pisi	MT880589	165911	168781	cob-i3	Group IB	2871	1	166905	168239	LAGLIDADG	QQY98269.1
Erysiphe pisi	MT880589	168939	171476	cob-i4	Group II	2538	1	168959	171097	Reverse transcriptase	QQY98309.1
Erysiphe pisi	MT880589	171498	173054	cob-i5	Group ID	1557	1	171576	171833	LAGLIDADG	QQY98298.1
Erysiphe pisi	MT880589	173113	174790	cob-i6	Group IB	1678	0
Erysiphe pisi	MT880589	174860	175986	cob-i7	Group IB	1127	1	174861	175868	LAGLIDADG	QQY98306.1
Erysiphe pisi	MT880589	176100	177138	cob-i8	Group ID	1039	1	176102	176890	LAGLIDADG	QQY98294.1
Erysiphe pisi	MT880589	177343	177945	cob-i9	Group IB	603	0
Erysiphe pisi	MT880589	180319	181734	nad4-i1	Group IC2	1416	3	180390	180860	LAGLIDADG	QQY98289.1
								180838	181047	LAGLIDADG	QQY98261.1
								180993	181295	LAGLIDADG	QQY98286.1
Erysiphe pisi	MT880589	181965	183870	nad4-i2	Group IB	1906	1	182170	182928	LAGLIDADG	QQY98287.1
Golovinomyces cichoracearum	MT880590	154	2501	cox1-i1	Group II	2348	1	154	2076	Reverse transcriptase	QQY98327.1
Golovinomyces cichoracearum	MT880590	2606	4223	cox1-i2	Unclassified	1618	0
Golovinomyces cichoracearum	MT880590	4293	13049	cox1-i3	Group IB	8757	0
Golovinomyces cichoracearum	MT880590	13082	18978	cox1-i4	Group II	5897	1	13090	15147	Reverse transcriptase	QQY98337.1
Golovinomyces cichoracearum	MT880590	19038	22051	cox1-i5	Group IB	3014	0
Golovinomyces cichoracearum	MT880590	22400	23399	cox1-i6	Group IB	1000	1	22403	23368	LAGLIDADG	QQY98328.1
Golovinomyces cichoracearum	MT880590	23737	25086	cox1-i7	Group IB	1350	1	23739	25052	GIY-YIG	QQY98329.1
Golovinomyces cichoracearum	MT880590	25155	31919	cox1-i8	Group IB	6765	0
Golovinomyces cichoracearum	MT880590	34407	35786	cox2-i1	Unclassified	1380	1	34431	35696	LAGLIDADG	QQY98340.1
Golovinomyces cichoracearum	MT880590	36063	43435	cox2-i2	Unclassified	7373	0
Golovinomyces cichoracearum	MT880590	43631	50023	cox2-i3	Unclassified	6393	0
Golovinomyces cichoracearum	MT880590	54611	56689	nad4L-i1	Group I(derived)	2079	0
Golovinomyces cichoracearum	MT880590	57044	63728	nad5-i1	Unclassified	6685	0
Golovinomyces cichoracearum	MT880590	63822	66963	nad5-i2	Group IB	3142	0
Golovinomyces cichoracearum	MT880590	67117	71614	nad5-i3	Group IB	4498	0
Golovinomyces cichoracearum	MT880590	71789	73479	nad5-i4	Unclassified	1691	0
Golovinomyces cichoracearum	MT880590	73494	77203	nad5-i5	Group IB	3710	0
Golovinomyces cichoracearum	MT880590	77370	78718	nad5-i6	Group IB	1349	1	77373	78650	LAGLIDADG	QQY98338.1
Golovinomyces cichoracearum	MT880590	79166	81158	nad5-i7	Unclassified	1993	0
Golovinomyces cichoracearum	MT880590	85544	96567	atp6-i1	Group I(derived)	11024	0
Golovinomyces cichoracearum	MT880590	96745	108349	atp6-i2	Unclassified	11605	0
Golovinomyces cichoracearum	MT880590	108401	114399	atp6-i3	Group IC2	5999	0
Golovinomyces cichoracearum	MT880590	118429	120146	rns-i1	Group II	1718	0
Golovinomyces cichoracearum	MT880590	120266	121974	rns-i2	Unclassified	1709	0
Golovinomyces cichoracearum	MT880590	129252	129961	cox3-i1	Group IB	710	0
Golovinomyces cichoracearum	MT880590	130076	131490	cox3-i2	Group IC2	1415	1	130085	131389	LAGLIDADG	QQY98326.1
Golovinomyces cichoracearum	MT880590	131798	133447	cox3-i3	Group IA	1650	1	131818	133176	LAGLIDADG	QQY98339.1
Golovinomyces cichoracearum	MT880590	133586	139661	cox3-i4	Group II	6076	0
Golovinomyces cichoracearum	MT880590	152243	157396	nad2-i1	Group IC2	5154	0
Golovinomyces cichoracearum	MT880590	157494	159903	nad2-i2	Group II	2410	1	157526	159559	Reverse transcriptase	QQY98325.1
Golovinomyces cichoracearum	MT880590	160730	162059	nad2-i3	Group IB	1330	0
Golovinomyces cichoracearum	MT880590	177530	178198	rnl-i1	Group I(derived)	669	0
Golovinomyces cichoracearum	MT880590	179293	180455	rnl-i2	Group IC2	1163	0
Golovinomyces cichoracearum	MT880590	180605	181363	rnl-i3	Group II	759	0
Golovinomyces cichoracearum	MT880590	182657	191815	rnl-i4	Group IA	9159	0
Golovinomyces cichoracearum	MT880590	191952	197400	rnl-i5	Unclassified	5449	1	195966	197234	LAGLIDADG	QQY98334.1
Golovinomyces cichoracearum	MT880590	221507	230685	nad1-i1	Group IB	9179	0
Golovinomyces cichoracearum	MT880590	230833	233910	nad1-i2	Group IC2	3078	0
Golovinomyces cichoracearum	MT880590	234256	240533	nad1-i3	Group IB	6278	0
Golovinomyces cichoracearum	MT880590	263474	265965	cob-i1	Group II	2492	1	263519	265576	Reverse transcriptase	QQY98335.1
Golovinomyces cichoracearum	MT880590	266026	268421	cob-i2	Group II	2396	1	266026	268107	Reverse transcriptase	QQY98333.1
Golovinomyces cichoracearum	MT880590	268464	278301	cob-i3	Unclassified	9838	0
Golovinomyces cichoracearum	MT880590	278412	280716	cob-i4	Group II	2305	1	278434	280422	Reverse transcriptase	QQY98331.1
Golovinomyces cichoracearum	MT880590	280784	284324	cob-i5	Group ID	3541	1	280784	281626	LAGLIDADG	QQY98332.1
Golovinomyces cichoracearum	MT880590	284340	288779	cob-i6	Unclassified	4440	1	284343	285302	GIY-YIG	QQY98330.1
Golovinomyces cichoracearum	MT880590	288816	293792	cob-i7	Group ID	4977	0
Golovinomyces cichoracearum	MT880590	293801	296231	cob-i8	Group IB	2431	0
Golovinomyces cichoracearum	MT880590	296301	298905	cob-i9	Unclassified	2605	0
Golovinomyces cichoracearum	MT880590	299019	299881	cob-i10	Group ID	863	0
Golovinomyces cichoracearum	MT880590	299950	302395	cob-i11	Group II	2446	1	299950	302079	Reverse transcriptase	QQY98336.1
Golovinomyces cichoracearum	MT880590	302488	303975	cob-i12	Group I(derived)	1488	0
Golovinomyces cichoracearum	MT880590	304020	308362	cob-i13	Group IB	4343	0
Golovinomyces cichoracearum	MT880590	316874	321826	nad4-i1	Unclassified	4953	0
Erysiphe necator	MT880588	96	2701	cox1-i1	Group II	2606	1	385	2541	Reverse transcriptase	QQY98180.1
Erysiphe necator	MT880588	2760	5198	cox1-i2	Group II	2439	1	2817	5069	Reverse transcriptase	QQY98203.1
Erysiphe necator	MT880588	5303	7701	cox1-i3	Group IB	2399	1	5685	6365	GIY-YIG	QQY98207.1
Erysiphe necator	MT880588	7771	9680	cox1-i4	Group I (derived)	1910	1	8351	9070	LAGLIDADG	QQY98206.1
Erysiphe necator	MT880588	9772	11044	cox1-i5	Group IB	1273	1	10210	10992	LAGLIDADG	QQY98209.1
Erysiphe necator	MT880588	11066	12388	cox1-i6	Group IC2	1323	1	11186	12316	LAGLIDADG	QQY98208.1
Erysiphe necator	MT880588	12436	16352	cox1-i7	Unclassified	3917	1	12536	16207	Reverse transcriptase	QQY98211.1
Erysiphe necator	MT880588	16406	18241	cox1-i8	Group IB	1836	1	16564	17715	GIY-YIG	QQY98210.1
Erysiphe necator	MT880588	18340	20782	cox1-i9	Group II	2443	1	18517	20577	Reverse transcriptase	QQY98178.1
Erysiphe necator	MT880588	20807	22133	cox1-i10	Group IB	1327	1	21110	22012	LAGLIDADG	QQY98181.1
Erysiphe necator	MT880588	22239	23278	cox1-i11	Group IB	1040	1	22421	22792	LAGLIDADG	QQY98182.1
Erysiphe necator	MT880588	23290	26783	cox1-i12	Group IB	3494	1	23804	24166	LAGLIDADG	QQY98183.1
Erysiphe necator	MT880588	26860	28356	cox1-i13	Group IB	1497	1	27136	28245	LAGLIDADG	QQY98184.1
Erysiphe necator	MT880588	28371	29748	cox1-i14	Group IB	1378	1	28417	29718	LAGLIDADG	QQY98185.1
Erysiphe necator	MT880588	29796	31014	cox1-i15	Group IB	1219	1	30707	30958	LAGLIDADG	QQY98196.1
Erysiphe necator	MT880588	31041	32111	cox1-i16	Group I (derived)	1071	1	31266	31787	LAGLIDADG	QQY98186.1
Erysiphe necator	MT880588	32189	35170	cox1-i17	Unclassified	2982	1	32217	33656	LAGLIDADG	QQY98187.1
Erysiphe necator	MT880588	35257	37827	cox1-i18	Group IB	2571	1	35409	36737	GIY-YIG	QQY98172.1
Erysiphe necator	MT880588	37879	39040	cox1-i19	Group I (derived)	1162	1	38124	38750	LAGLIDADG	QQY98173.1
Erysiphe necator	MT880588	39058	40209	cox1-i20	Group IB	1152	1	39279	39593	LAGLIDADG	QQY98202.1
Erysiphe necator	MT880588	40347	41436	cox1-i21	Group IB	1090	1	40498	41151	GIY-YIG	QQY98205.1
Erysiphe necator	MT880588	41456	43230	cox1-i22	Group IB	1775	1	42032	42331	GIY-YIG	QQY98204.1
Erysiphe necator	MT880588	44529	45917	cox2-i1	Unclassified	1389	1	44556	45824	LAGLIDADG	QQY98179.1
Erysiphe necator	MT880588	46138	48781	cox2-i2	Group II	2644	1	46158	48449	Reverse transcriptase	QQY98176.1
Erysiphe necator	MT880588	48838	50695	cox2-i3	Group ID	1858	1	49682	49897	LAGLIDADG	QQY98177.1
Erysiphe necator	MT880588	50891	52728	cox2-i4	Group IC2	1838	0
Erysiphe necator	MT880588	54005	55642	nad4L-i1	Unclassified	1638	1	54986	55279	LAGLIDADG	QQY98219.1
Erysiphe necator	MT880588	55649	58837	nad4L-i2	Group IC1	3189	1	57970	58173	LAGLIDADG	QQY98218.1
Erysiphe necator	MT880588	59191	60719	nad5-i1	Group IC2	1529	1	59260	60648	LAGLIDADG	QQY98217.1
Erysiphe necator	MT880588	60822	63672	nad5-i2	Group ID	2851	1	61188	61652	LAGLIDADG	QQY98216.1
Erysiphe necator	MT880588	63817	65094	nad5-i3	Group IB	1278	0
Erysiphe necator	MT880588	65197	68795	nad5-i4	Group II	3599	1	65429	68638	Reverse transcriptase	QQY98212.1
Erysiphe necator	MT880588	68841	70975	nad5-i5	Group IB	2135	2	68962	69750	LAGLIDADG	QQY98215.1
								70155	70880	LAGLIDADG	QQY98226.1
Erysiphe necator	MT880588	71183	71908	nad5-i6	Group IB	726	0
Erysiphe necator	MT880588	72137	74206	nad5-i7	Unclassified	2070	2	72895	73170	LAGLIDADG	QQY98214.1
								73298	73597	LAGLIDADG	QQY98225.1
Erysiphe necator	MT880588	77215	81356	atp6-i1	Group IB	4142	2	78134	78421	LAGLIDADG	QQY98169.1
								79052	79354	LAGLIDADG	QQY98190.1
Erysiphe necator	MT880588	81585	84025	atp6-i2	Group IC2	2441	1	83141	83374	NUMOD1	QQY98191.1
Erysiphe necator	MT880588	87186	88573	rns-i1	Group IC2	1388	1	87860	88258	LAGLIDADG	QQY98188.1
Erysiphe necator	MT880588	88766	90564	rns-i2	Group II	1799	0
Erysiphe necator	MT880588	90686	92426	rns-i3	Group ID	1741	0
Erysiphe necator	MT880588	92466	95263	rns-i4	Group II	2798	1	94545	94751	LAGLIDADG	QQY98189.1
Erysiphe necator	MT880588	98704	99937	cox3-i1	Group IB	1234	1	99374	99604	LAGLIDADG	QQY98174.1
Erysiphe necator	MT880588	100052	101473	cox3-i2	Group IC2	1422	1	100431	100667	LAGLIDADG	QQY98175.1
Erysiphe necator	MT880588	101781	103407	cox3-i3	Group IA	1627	1	102021	102335	LAGLIDADG	QQY98199.1
Erysiphe necator	MT880588	103495	105759	cox3-i4	Unclassified	2265	1	103614	104648	LAGLIDADG	QQY98223.1
Erysiphe necator	MT880588	109056	111554	nad2-i1	Group II	2499	1	109272	111317	Reverse transcriptase	QQY98200.1
Erysiphe necator	MT880588	112094	114579	nad2-i2	Group II	2486	1	112136	114118	Reverse transcriptase	QQY98224.1
Erysiphe necator	MT880588	114778	116298	nad2-i3	Unclassified	1521	1	114931	115926	LAGLIDADG	QQY98222.1
Erysiphe necator	MT880588	116389	118946	nad2-i4	Group IB	2558	2	116998	117213	LAGLIDADG	QQY98221.1
								117676	117909	LAGLIDADG	QQY98213.1
Erysiphe necator	MT880588	123269	124731	rnl-i1	Group IC2	1463	1	124014	124526	LAGLIDADG	QQY98192.1
Erysiphe necator	MT880588	125566	126671	rnl-i2	Group IB	1106	1	125593	125988	LAGLIDADG	QQY98193.1
Erysiphe necator	MT880588	126778	128603	rnl-i3	Group ID	1826	1	127162	127485	LAGLIDADG	QQY98194.1
Erysiphe necator	MT880588	128635	130329	rnl-i4	Group II	1695	1	129657	130196	LAGLIDADG	QQY98195.1
Erysiphe necator	MT880588	131098	134621	rnl-i5	Unclassified	3524	0
Erysiphe necator	MT880588	146467	148544	nad1-i1	Group IB	2078	0
Erysiphe necator	MT880588	148670	149383	nad1-i2	Group IC2	714	0
Erysiphe necator	MT880588	149481	152028	nad1-i3	Group I (derived)	2548	0
Erysiphe necator	MT880588	152277	154459	nad1-i4	Group IB	2183	3	152526	152891	GIY-YIG	QQY98198.1
								152888	153229	GIY-YIG	QQY98197.1
								153560	153892	GIY-YIG	QQY98170.1
Erysiphe necator	MT880588	156521	159053	cob-i1	Group II	2533	1	157029	158945	Reverse transcriptase	QQY98167.1
Erysiphe necator	MT880588	159114	161638	cob-i2	Group II	2525	1	159135	161144	Reverse transcriptase	QQY98165.1
Erysiphe necator	MT880588	161681	164196	cob-i3	Group IB	2516	1	162449	163774	LAGLIDADG	QQY98166.1
Erysiphe necator	MT880588	164354	166889	cob-i4	Group II	2536	1	164788	166506	Reverse transcriptase	QQY98163.1
Erysiphe necator	MT880588	166911	168204	cob-i5	Group ID	1294	1	167066	167407	LAGLIDADG	QQY98164.1
Erysiphe necator	MT880588	168265	169870	cob-i6	Group IB	1606	0
Erysiphe necator	MT880588	169938	171064	cob-i7	Group IB	1127	1	169966	170946	LAGLIDADG	QQY98201.1
Erysiphe necator	MT880588	171178	173744	cob-i8	Group ID	2567	1	172455	173495	LAGLIDADG	QQY98171.1
Erysiphe necator	MT880588	173806	176413	cob-i9	Unclassified	2608	0
Erysiphe necator	MT880588	176558	178039	cob-i10	Group IB	1482	1	177100	177354	LAGLIDADG	QQY98168.1
Erysiphe necator	MT880588	180821	182129	nad4-i1	Group IC2	1309	0
Erysiphe necator	MT880588	182360	184027	nad4-i2	Group IB	1668	1	182803	183006	LAGLIDADG	QQY98220.1

## Sheet: Table S4
Table S4. Core mitochondrial genes of powdery mildew species vary greatly in size and intron content. Shown are the total size (from start to stop codons) of each gene, the size of the mature transcripts (introns spliced out), the number of introns, and the total size of introns. Data for the mitochondrial genome of Erysiphe necator were obtained from Zaccaron et al (2021) [28].
Species	Gene	Gene length (bp)	Exons length (bp)	Introns length (bp)	Number of introns (bp)
E. necator	cox1	43536	1632	41904	22
E. necator	cox2	8485	756	7729	4
E. necator	cox3	7364	816	6548	4
E. necator	nad1	8606	1083	7523	4
E. necator	nad2	10819	1755	9064	4
E. necator	nad3	417	417	0	0
E. necator	nad4	4420	1443	2977	2
E. necator	nad4L	5097	270	4827	2
E. necator	nad5	16147	1959	14188	7
E. necator	nad6	852	852	0	0
E. necator	atp6	7366	783	6583	2
E. necator	atp8	147	147	0	0
E. necator	atp9	180	180	0	0
E. necator	cob	21964	1170	20794	10
E. necator	rnl	13111	3497	9614	5
E. necator	rns	9865	2139	7726	4
E. necator	rps3	2525	2525	0	0
E. necator	trnY(gta)	86	86	0	0
E. necator	trnD(gtc)	73	73	0	0
E. necator	trnK(ttt)	71	71	0	0
E. necator	trnG(tcc)	71	71	0	0
E. necator	trnS_1(gct)	80	80	0	0
E. necator	trnW(tca)	71	71	0	0
E. necator	trnV(tac)	72	72	0	0
E. necator	trnI(gat)	72	72	0	0
E. necator	trnS_2(tga)	86	86	0	0
E. necator	trnP(tgg)	73	73	0	0
E. necator	trnT(tgt)	71	71	0	0
E. necator	trnE(ttc)	73	73	0	0
E. necator	trnM_1(cat)	70	70	0	0
E. necator	trnM_2(cat)	73	73	0	0
E. necator	trnL_1(taa)	82	82	0	0
E. necator	trnN(gtt)	71	71	0	0
E. necator	trnA(tgc)	72	72	0	0
E. necator	trnF(gaa)	73	73	0	0
E. necator	trnL_2(tag)	85	85	0	0
E. necator	trnQ(ttg)	73	73	0	0
E. necator	trnH(gtg)	73	73	0	0
E. necator	trnM_3(cat)	74	74	0	0
E. necator	trnR_1(acg)	71	71	0	0
E. necator	trnC(gca)	72	72	0	0
E. necator	trnR_2(tct)	71	71	0	0
SUM	NA	162760	23283	139477	70
E. pisi	cox1	38639	1632	37007	20
E. pisi	cox2	9668	756	8912	4
E. pisi	cox3	10213	816	9397	5
E. pisi	nad1	8502	1083	7419	3
E. pisi	nad2	14081	1710	12371	5
E. pisi	nad3	417	417	0	0
E. pisi	nad4	4765	1443	3322	2
E. pisi	nad4L	4648	270	4378	2
E. pisi	nad5	8999	1983	7016	3
E. pisi	nad6	852	852	0	0
E. pisi	atp6	7455	783	6672	3
E. pisi	atp8	147	147	0	0
E. pisi	cob	17812	1170	16642	9
E. pisi	rnl	10266	3488	6778	3
E. pisi	rns	5784	2142	3642	2
E. pisi	rps3	2037	2037	0	0
E. pisi	trnY(gta)	86	86	0	0
E. pisi	trnD(gtc)	73	73	0	0
E. pisi	trnK(ttt)	71	71	0	0
E. pisi	trnG(tcc)	71	71	0	0
E. pisi	trnS_1(gct)	80	80	0	0
E. pisi	trnW(tca)	71	71	0	0
E. pisi	trnV(tac)	72	72	0	0
E. pisi	trnI(gat)	72	72	0	0
E. pisi	trnS_2(tga)	86	86	0	0
E. pisi	trnP(tgg)	73	73	0	0
E. pisi	trnT(tgt)	71	71	0	0
E. pisi	trnE(ttc)	73	73	0	0
E. pisi	trnM_1(cat)	70	70	0	0
E. pisi	trnM_2(cat)	73	73	0	0
E. pisi	trnL_1(taa)	82	82	0	0
E. pisi	trnN(gtt)	71	71	0	0
E. pisi	trnA(tgc)	72	72	0	0
E. pisi	trnF(gaa)	73	73	0	0
E. pisi	trnL_2(tag)	86	86	0	0
E. pisi	trnQ(ttg)	73	73	0	0
E. pisi	trnH(gtg)	72	72	0	0
E. pisi	trnM_3(cat)	74	74	0	0
E. pisi	trnR_1(acg)	71	71	0	0
E. pisi	trnC(gca)	70	70	0	0
E. pisi	trnR_2(tct)	71	71	0	0
SUM	NA	146142	22586	123556	61
G. cichoracearum	cox1	32381	1632	30749	8
G. cichoracearum	cox2	15902	756	15146	3
G. cichoracearum	cox3	10667	816	9851	4
G. cichoracearum	nad1	19615	1080	18535	3
G. cichoracearum	nad2	10631	1737	8894	3
G. cichoracearum	nad3	417	417	0	0
G. cichoracearum	nad4	6396	1443	4953	1
G. cichoracearum	nad4L	2349	270	2079	1
G. cichoracearum	nad5	25045	1977	23068	7
G. cichoracearum	nad6	873	873	0	0
G. cichoracearum	atp6	29405	777	28628	3
G. cichoracearum	atp8	147	147	0	0
G. cichoracearum	cob	45335	1170	44165	13
G. cichoracearum	rnl	21583	4384	17199	5
G. cichoracearum	rns	5582	2155	3427	2
G. cichoracearum	rps3	2955	2955	0	0
G. cichoracearum	trnY(gta)	86	86	0	0
G. cichoracearum	trnD(gtc)	73	73	0	0
G. cichoracearum	trnK(ttt)	71	71	0	0
G. cichoracearum	trnG(tcc)	71	71	0	0
G. cichoracearum	trnS_1(gct)	80	80	0	0
G. cichoracearum	trnW(tca)	71	71	0	0
G. cichoracearum	trnV(tac)	72	72	0	0
G. cichoracearum	trnI(gat)	72	72	0	0
G. cichoracearum	trnS_2(tga)	86	86	0	0
G. cichoracearum	trnP(tgg)	73	73	0	0
G. cichoracearum	trnT(tgt)	71	71	0	0
G. cichoracearum	trnE(ttc)	73	73	0	0
G. cichoracearum	trnM_1(cat)	70	70	0	0
G. cichoracearum	trnM_2(cat)	73	73	0	0
G. cichoracearum	trnL_1(taa)	82	82	0	0
G. cichoracearum	trnN(gtt)	71	71	0	0
G. cichoracearum	trnA(tgc)	72	72	0	0
G. cichoracearum	trnF(gaa)	73	73	0	0
G. cichoracearum	trnL_2(tag)	85	85	0	0
G. cichoracearum	trnQ(ttg)	73	73	0	0
G. cichoracearum	trnH(gtg)	72	72	0	0
G. cichoracearum	trnM_3(cat)	74	74	0	0
G. cichoracearum	trnR_1(acg)	71	71	0	0
G. cichoracearum	trnC(gca)	70	70	0	0
G. cichoracearum	trnR_2(tct)	71	71	0	0
G. cichoracearum	trnS_3(gct)	80	80	0	0
SUM	NA	231219	24525	206694	53
B. graminis f. sp. tritici	cox1	231219	1635	7155	4
B. graminis f. sp. tritici	cox2	5045	753	4292	1
B. graminis f. sp. tritici	cox3	819	819	0	0
B. graminis f. sp. tritici	nad1	3116	1083	2033	1
B. graminis f. sp. tritici	nad2	2019	2019	0	0
B. graminis f. sp. tritici	nad3	423	423	0	0
B. graminis f. sp. tritici	nad4	1467	1467	0	0
B. graminis f. sp. tritici	nad4L	2803	270	2533	1
B. graminis f. sp. tritici	nad5	5261	2013	3248	2
B. graminis f. sp. tritici	nad6	546	546	0	0
B. graminis f. sp. tritici	atp6	777	777	0	0
B. graminis f. sp. tritici	atp8	147	147	0	0
B. graminis f. sp. tritici	cob	4534	1161	3373	1
B. graminis f. sp. tritici	rnl	6683	3361	3322	1
B. graminis f. sp. tritici	rns	1851	1851	0	0
B. graminis f. sp. tritici	rps3	1874	1874	0	0
B. graminis f. sp. tritici	trnY(gta)	86	86	0	0
B. graminis f. sp. tritici	trnD(gtc)	73	73	0	0
B. graminis f. sp. tritici	trnK(ttt)	71	71	0	0
B. graminis f. sp. tritici	trnG(tcc)	71	71	0	0
B. graminis f. sp. tritici	trnS_1(gct)	80	80	0	0
B. graminis f. sp. tritici	trnW(tca)	71	71	0	0
B. graminis f. sp. tritici	trnV(tac)	72	72	0	0
B. graminis f. sp. tritici	trnI(gat)	72	72	0	0
B. graminis f. sp. tritici	trnS_2(tga)	86	86	0	0
B. graminis f. sp. tritici	trnP(tgg)	73	73	0	0
B. graminis f. sp. tritici	trnT(tgt)	71	71	0	0
B. graminis f. sp. tritici	trnE(ttc)	73	73	0	0
B. graminis f. sp. tritici	trnM_1(cat)	70	70	0	0
B. graminis f. sp. tritici	trnM_2(cat)	73	73	0	0
B. graminis f. sp. tritici	trnL_1(taa)	82	82	0	0
B. graminis f. sp. tritici	trnN(gtt)	71	71	0	0
B. graminis f. sp. tritici	trnA(tgc)	72	72	0	0
B. graminis f. sp. tritici	trnF(gaa)	73	73	0	0
B. graminis f. sp. tritici	trnL_2(tag)	84	84	0	0
B. graminis f. sp. tritici	trnQ(ttg)	73	73	0	0
B. graminis f. sp. tritici	trnH(gtg)	73	73	0	0
B. graminis f. sp. tritici	trnM_3(cat)	74	74	0	0
B. graminis f. sp. tritici	trnR_1(acg)	71	71	0	0
B. graminis f. sp. tritici	trnC(gca)	72	72	0	0
B. graminis f. sp. tritici	trnR_2(tct)	71	71	0	0
SUM	NA	270442	22057	25956	11

## Sheet: Table S5
Table S5. Mitochondrial (mt) introns are overall poorly conserved at the nucleotide level among the powdery mildew pathogens Blumeria graminis f. sp. tritici (Bg), Erysiphe necator (En), Erysiphe pisi (Ep), and Golovinomyces cichoracearum (Gc). The table shows pairwise identity values (%) of introns inserted into the same site between two species. If an intron is absent in one or both species, th…
Intron insertion site	En vs. Ep	En vs. Gc	En vs. Bg	Ep vs. Gc	Ep vs. Bg	Gc vs. Bg
cox1-153	NA	61.1	NA	NA	NA	NA
cox1-244	NA	NA	NA	NA	59.5	NA
cox1-257	89.1	54.8	NA	54.8	NA	NA
cox1-326	88.7	48.3	NA	47.2	NA	NA
cox1-417	NA	46.7	NA	NA	NA	NA
cox1-438	91.5	NA	NA	NA	NA	NA
cox1-538	83.1	NA	NA	NA	NA	NA
cox1-636	97.2	NA	NA	NA	NA	NA
cox1-660	71.7	NA	NA	NA	NA	NA
cox1-765	76.7	89.8	NA	78.2	NA	NA
cox1-776	66.8	NA	NA	NA	NA	NA
cox1-852	94.8	NA	NA	NA	NA	NA
cox1-866	88.3	NA	NA	NA	NA	NA
cox1-913	96.4	NA	71.2	NA	72.7	NA
cox1-939	99.1	NA	NA	NA	NA	NA
cox1-1016	77.9	NA	NA	NA	NA	NA
cox1-1102	95.8	72.6	NA	72.2	NA	NA
cox1-1153	94	NA	NA	NA	NA	NA
cox1-1170	63.2	56.2	57.4	47	55.1	56.7
cox1-1326	NA	NA	45	NA	NA	NA
cox2-87	92.5	97.1	NA	91	NA	NA
cox2-307	54.5	NA	NA	NA	NA	NA
cox2-363	75.3	48.6	NA	45.5	NA	NA
cox2-558	74.2	52.8	46.5	51.6	44.9	45.1
cox3-225	97	54.3	NA	52.8	NA	NA
cox3-339	97.5	96.9	NA	98.5	NA	NA
cox3-646	93.6	95.1	NA	94.5	NA	NA
cox3-733	92.3	NA	NA	NA	NA	NA
cox3-784	NA	NA	NA	46.9	NA	NA
nad1-291	71.1	62.1	NA	51.1	NA	NA
nad1-388	NA	NA	49.2	NA	NA	NA
nad1-636	56.4	46.7	NA	46.3	NA	NA
nad2-481	64.6	64.3	NA	71.6	NA	NA
nad2-1020	69	NA	NA	NA	NA	NA
nad2-1218	91.6	NA	NA	NA	NA	NA
nad2-1308	79.4	52.5	NA	53.2	NA	NA
nad4-484	89	53.1	NA	51	NA	NA
nad4-714	80.9	NA	NA	NA	NA	NA
nad4L-240	73.8	43	44.9	45	43.8	46.1
nad5-324	87.5	49.4	NA	47.6	NA	NA
nad5-417	NA	NA	NA	NA	NA	51
nad5-570	NA	50	NA	NA	NA	NA
nad5-717	50.5	NA	NA	NA	NA	NA
nad5-924	55.5	52.3	NA	58.1	NA	NA
atp6-347	72.4	48.3	NA	48.2	NA	NA
atp6-524	NA	NA	NA	48.5	NA	NA
atp6-575	76.4	54.3	NA	65.6	NA	NA
cob-99	84.5	65.2	53.8	61.8	52.8	60.1
cob-159	89.8	67.4	NA	66.4	NA	NA
cob-201	90.3	54.8	NA	52.7	NA	NA
cob-358	96.6	NA	NA	NA	NA	NA
cob-379	71.4	60	NA	55.5	NA	NA
cob-439	92.5	48.7	NA	49.9	NA	NA
cob-506	99.6	61.5	NA	61.7	NA	NA
cob-619	66.1	61.8	NA	66.2	NA	NA
cob-824	69.1	51.8	NA	52.1	NA	NA
rns-1414	94.3	76.9	NA	76.3	NA	NA
rns-1525	89.5	87.6	NA	90.8	NA	NA
rnl-1184	97.5	52.2	NA	52.2	NA	NA
rnl-2155	87.9	72.9	NA	72.3	NA	NA
rnl-2923	76.6	31.6	52	30.4	55.4	27.4

## Sheet: Table S6
Table S6. GC-rich regions in the mitochondrial (mt) genomes of Blumeria graminis f. sp. tritici and Golovinomyces cichoracearum are poorly conserved in other species. Queries correspond to GC-rich (GC%>50) segments within the mt genomes of B. graminis f. sp. tritici (bgt) and G. cichoracearum (gcic). Homology searches were performed with BLASTn against the nucleotide nr database (NCBI) with an e-…
Query	Subject	Identity (%)	Alignment length (bp)	Mis-matches	Gaps	Query start (bp)	Query end (bp)	Subject start (bp)	Subject end (bp)	E-value	Bit score	Subject lineage
bgt_mt_genome:8851-9301	LR026995.1	100	450	0	0	1	450	2762121	2761672	0	812	cellular organisms;Eukaryota;Opisthokonta;Fungi;Dikarya;Ascomycota;saccharomyceta;Pezizomycotina;leotiomyceta;sordariomyceta;Leotiomycetes;Erysiphales;Erysiphaceae;Blumeria;Blumeria graminis;Blumeria graminis f. sp. tritici
bgt_mt_genome:9451-10951	LR026995.1	99.867	1500	0	2	1	1500	441555	443052	0	2690	cellular organisms;Eukaryota;Opisthokonta;Fungi;Dikarya;Ascomycota;saccharomyceta;Pezizomycotina;leotiomyceta;sordariomyceta;Leotiomycetes;Erysiphales;Erysiphaceae;Blumeria;Blumeria graminis;Blumeria graminis f. sp. tritici
bgt_mt_genome:11401-12751	LR026995.1	99.926	1350	0	1	1	1350	443503	444851	0	2427	cellular organisms;Eukaryota;Opisthokonta;Fungi;Dikarya;Ascomycota;saccharomyceta;Pezizomycotina;leotiomyceta;sordariomyceta;Leotiomycetes;Erysiphales;Erysiphaceae;Blumeria;Blumeria graminis;Blumeria graminis f. sp. tritici
bgt_mt_genome:18001-20401	LR026995.1	99.708	2400	0	7	1	2400	1023323	1025715	0	4272	cellular organisms;Eukaryota;Opisthokonta;Fungi;Dikarya;Ascomycota;saccharomyceta;Pezizomycotina;leotiomyceta;sordariomyceta;Leotiomycetes;Erysiphales;Erysiphaceae;Blumeria;Blumeria graminis;Blumeria graminis f. sp. tritici
bgt_mt_genome:28801-30751	LR026995.1	99.949	1950	0	1	1	1950	1258328	1260276	0	3509	cellular organisms;Eukaryota;Opisthokonta;Fungi;Dikarya;Ascomycota;saccharomyceta;Pezizomycotina;leotiomyceta;sordariomyceta;Leotiomycetes;Erysiphales;Erysiphaceae;Blumeria;Blumeria graminis;Blumeria graminis f. sp. tritici
bgt_mt_genome:31051-31801	LR026995.1	100	750	0	0	1	750	1983354	1982605	0	1353	cellular organisms;Eukaryota;Opisthokonta;Fungi;Dikarya;Ascomycota;saccharomyceta;Pezizomycotina;leotiomyceta;sordariomyceta;Leotiomycetes;Erysiphales;Erysiphaceae;Blumeria;Blumeria graminis;Blumeria graminis f. sp. tritici
bgt_mt_genome:33151-35101	LR026995.1	99.949	1950	0	1	1	1950	1262676	1264624	0	3509	cellular organisms;Eukaryota;Opisthokonta;Fungi;Dikarya;Ascomycota;saccharomyceta;Pezizomycotina;leotiomyceta;sordariomyceta;Leotiomycetes;Erysiphales;Erysiphaceae;Blumeria;Blumeria graminis;Blumeria graminis f. sp. tritici
bgt_mt_genome:35551-36751	LR026995.1	99.917	1200	0	1	1	1200	1978858	1977660	0	2157	cellular organisms;Eukaryota;Opisthokonta;Fungi;Dikarya;Ascomycota;saccharomyceta;Pezizomycotina;leotiomyceta;sordariomyceta;Leotiomycetes;Erysiphales;Erysiphaceae;Blumeria;Blumeria graminis;Blumeria graminis f. sp. tritici
bgt_mt_genome:38851-39451	LR026995.1	100	600	0	0	1	600	600041	599442	0	1083	cellular organisms;Eukaryota;Opisthokonta;Fungi;Dikarya;Ascomycota;saccharomyceta;Pezizomycotina;leotiomyceta;sordariomyceta;Leotiomycetes;Erysiphales;Erysiphaceae;Blumeria;Blumeria graminis;Blumeria graminis f. sp. tritici
bgt_mt_genome:39601-40277	LR026995.1	99.556	676	0	3	1	676	2440162	2439490	0	1196	cellular organisms;Eukaryota;Opisthokonta;Fungi;Dikarya;Ascomycota;saccharomyceta;Pezizomycotina;leotiomyceta;sordariomyceta;Leotiomycetes;Erysiphales;Erysiphaceae;Blumeria;Blumeria graminis;Blumeria graminis f. sp. tritici
bgt_mt_genome:40501-41101	LR026995.1	99.667	600	0	2	1	600	2439265	2438668	0	1067	cellular organisms;Eukaryota;Opisthokonta;Fungi;Dikarya;Ascomycota;saccharomyceta;Pezizomycotina;leotiomyceta;sordariomyceta;Leotiomycetes;Erysiphales;Erysiphaceae;Blumeria;Blumeria graminis;Blumeria graminis f. sp. tritici
bgt_mt_genome:42001-42151	LR026995.1	100	150	0	0	1	150	2437767	2437618	5.47e-69	271	cellular organisms;Eukaryota;Opisthokonta;Fungi;Dikarya;Ascomycota;saccharomyceta;Pezizomycotina;leotiomyceta;sordariomyceta;Leotiomycetes;Erysiphales;Erysiphaceae;Blumeria;Blumeria graminis;Blumeria graminis f. sp. tritici
bgt_mt_genome:42313-43351	LR026995.1	100	1038	0	0	1	1038	2636882	2635845	0	1873	cellular organisms;Eukaryota;Opisthokonta;Fungi;Dikarya;Ascomycota;saccharomyceta;Pezizomycotina;leotiomyceta;sordariomyceta;Leotiomycetes;Erysiphales;Erysiphaceae;Blumeria;Blumeria graminis;Blumeria graminis f. sp. tritici
bgt_mt_genome:44401-45001	LR026995.1	100	600	0	0	1	600	622703	622104	0	1083	cellular organisms;Eukaryota;Opisthokonta;Fungi;Dikarya;Ascomycota;saccharomyceta;Pezizomycotina;leotiomyceta;sordariomyceta;Leotiomycetes;Erysiphales;Erysiphaceae;Blumeria;Blumeria graminis;Blumeria graminis f. sp. tritici
bgt_mt_genome:45151-46051	LR026995.1	99.778	900	0	2	1	900	1850365	1851262	0	1608	cellular organisms;Eukaryota;Opisthokonta;Fungi;Dikarya;Ascomycota;saccharomyceta;Pezizomycotina;leotiomyceta;sordariomyceta;Leotiomycetes;Erysiphales;Erysiphaceae;Blumeria;Blumeria graminis;Blumeria graminis f. sp. tritici
bgt_mt_genome:46414-46765	LR026995.1	99.715	351	0	1	1	351	620698	620349	5.94e-175	626	cellular organisms;Eukaryota;Opisthokonta;Fungi;Dikarya;Ascomycota;saccharomyceta;Pezizomycotina;leotiomyceta;sordariomyceta;Leotiomycetes;Erysiphales;Erysiphaceae;Blumeria;Blumeria graminis;Blumeria graminis f. sp. tritici
bgt_mt_genome:46845-48301	LR026995.1	99.931	1456	0	1	1	1456	1293854	1295308	0	2618	cellular organisms;Eukaryota;Opisthokonta;Fungi;Dikarya;Ascomycota;saccharomyceta;Pezizomycotina;leotiomyceta;sordariomyceta;Leotiomycetes;Erysiphales;Erysiphaceae;Blumeria;Blumeria graminis;Blumeria graminis f. sp. tritici
bgt_mt_genome:48601-49651	LR026995.1	99.905	1050	0	1	1	1050	1853807	1854855	0	1886	cellular organisms;Eukaryota;Opisthokonta;Fungi;Dikarya;Ascomycota;saccharomyceta;Pezizomycotina;leotiomyceta;sordariomyceta;Leotiomycetes;Erysiphales;Erysiphaceae;Blumeria;Blumeria graminis;Blumeria graminis f. sp. tritici
bgt_mt_genome:51764-53389	LR026995.1	99.877	1626	0	2	1	1625	1856969	1858593	0	2917	cellular organisms;Eukaryota;Opisthokonta;Fungi;Dikarya;Ascomycota;saccharomyceta;Pezizomycotina;leotiomyceta;sordariomyceta;Leotiomycetes;Erysiphales;Erysiphaceae;Blumeria;Blumeria graminis;Blumeria graminis f. sp. tritici
bgt_mt_genome:53551-55201	LR026995.1	99.879	1651	0	2	1	1650	1858756	1860405	0	2962	cellular organisms;Eukaryota;Opisthokonta;Fungi;Dikarya;Ascomycota;saccharomyceta;Pezizomycotina;leotiomyceta;sordariomyceta;Leotiomycetes;Erysiphales;Erysiphaceae;Blumeria;Blumeria graminis;Blumeria graminis f. sp. tritici
bgt_mt_genome:53551-55201	LR862362.1	72.593	135	27	4	1186	1312	28304941	28304809	1.7e-06	68.9	cellular organisms;Eukaryota;Opisthokonta;Metazoa;Eumetazoa;Bilateria;Deuterostomia;Chordata;Craniata;Vertebrata;Gnathostomata;Teleostomi;Euteleostomi;Sarcopterygii;Dipnotetrapodomorpha;Tetrapoda;Amniota;Mammalia;Theria;Eutheria;Boreoeutheria;Laurasiatheria;Chiroptera;Microchiroptera;Vespertilionidae;Pipistrellus;Pipistrellus pipistrellus
bgt_mt_genome:53551-55201	LR812125.1	74.51	153	23	11	383	529	5031886	5032028	5.95e-06	66.2	cellular organisms;Eukaryota;Opisthokonta;Metazoa;Eumetazoa;Bilateria;Deuterostomia;Chordata;Craniata;Vertebrata;Gnathostomata;Teleostomi;Euteleostomi;Sarcopterygii;Dipnotetrapodomorpha;Tetrapoda;Amniota;Sauropsida;Sauria;Archelosauria;Archosauria;Dinosauria;Saurischia;Theropoda;Coelurosauria;Aves;Neognathae;Passeriformes;Turdidae;Erithacus;Erithacus rubecula
bgt_mt_genome:55351-57451	LR026995.1	99.905	2100	0	2	1	2100	2428726	2430823	0	3772	cellular organisms;Eukaryota;Opisthokonta;Fungi;Dikarya;Ascomycota;saccharomyceta;Pezizomycotina;leotiomyceta;sordariomyceta;Leotiomycetes;Erysiphales;Erysiphaceae;Blumeria;Blumeria graminis;Blumeria graminis f. sp. tritici
bgt_mt_genome:57601-58501	LR026995.1	99.667	900	0	2	1	900	2430974	2431870	0	1604	cellular organisms;Eukaryota;Opisthokonta;Fungi;Dikarya;Ascomycota;saccharomyceta;Pezizomycotina;leotiomyceta;sordariomyceta;Leotiomycetes;Erysiphales;Erysiphaceae;Blumeria;Blumeria graminis;Blumeria graminis f. sp. tritici
bgt_mt_genome:64651-65701	LR026995.1	99.81	1051	0	2	1	1050	2795224	2796273	0	1880	cellular organisms;Eukaryota;Opisthokonta;Fungi;Dikarya;Ascomycota;saccharomyceta;Pezizomycotina;leotiomyceta;sordariomyceta;Leotiomycetes;Erysiphales;Erysiphaceae;Blumeria;Blumeria graminis;Blumeria graminis f. sp. tritici
bgt_mt_genome:64651-65701	LR778256.1	70	190	28	7	767	942	61171519	61171693	1.7e-10	81.5	cellular organisms;Eukaryota;Opisthokonta;Metazoa;Eumetazoa;Bilateria;Deuterostomia;Chordata;Craniata;Vertebrata;Gnathostomata;Teleostomi;Euteleostomi;Actinopterygii;Actinopteri;Neopterygii;Teleostei;Osteoglossocephalai;Clupeocephala;Euteleosteomorpha;Protacanthopterygii;Salmoniformes;Salmonidae;Coregoninae;Coregonus;unclassified Coregonus;Coregonus sp. 'balchen'
bgt_mt_genome:64651-65701	LR862362.1	70.213	188	34	8	767	937	28327130	28326948	8.78e-08	71.6	cellular organisms;Eukaryota;Opisthokonta;Metazoa;Eumetazoa;Bilateria;Deuterostomia;Chordata;Craniata;Vertebrata;Gnathostomata;Teleostomi;Euteleostomi;Sarcopterygii;Dipnotetrapodomorpha;Tetrapoda;Amniota;Mammalia;Theria;Eutheria;Boreoeutheria;Laurasiatheria;Chiroptera;Microchiroptera;Vespertilionidae;Pipistrellus;Pipistrellus pipistrellus
bgt_mt_genome:64651-65701	XM_033982859.1	68.508	181	31	6	773	943	537	373	3.73e-06	67.1	cellular organisms;Eukaryota;Opisthokonta;Metazoa;Eumetazoa;Bilateria;Deuterostomia;Chordata;Craniata;Vertebrata;Gnathostomata;Teleostomi;Euteleostomi;Actinopterygii;Actinopteri;Neopterygii;Teleostei;Osteoglossocephalai;Clupeocephala;Euteleosteomorpha;Neoteleostei;Eurypterygia;Ctenosquamata;Acanthomorphata;Euacanthomorphacea;Percomorphaceae;Gobiaria;Gobiiformes;Gobioidei;Gobiidae;Oxudercinae;Peri…
bgt_mt_genome:72601-73951	LR026995.1	99.926	1350	0	1	1	1350	2583717	2582369	0	2427	cellular organisms;Eukaryota;Opisthokonta;Fungi;Dikarya;Ascomycota;saccharomyceta;Pezizomycotina;leotiomyceta;sordariomyceta;Leotiomycetes;Erysiphales;Erysiphaceae;Blumeria;Blumeria graminis;Blumeria graminis f. sp. tritici
bgt_mt_genome:74148-74851	LR026995.1	100	703	0	0	1	703	2506939	2507641	0	1269	cellular organisms;Eukaryota;Opisthokonta;Fungi;Dikarya;Ascomycota;saccharomyceta;Pezizomycotina;leotiomyceta;sordariomyceta;Leotiomycetes;Erysiphales;Erysiphaceae;Blumeria;Blumeria graminis;Blumeria graminis f. sp. tritici
bgt_mt_genome:75151-76051	LR026995.1	99.667	900	0	2	1	900	2507942	2508838	0	1604	cellular organisms;Eukaryota;Opisthokonta;Fungi;Dikarya;Ascomycota;saccharomyceta;Pezizomycotina;leotiomyceta;sordariomyceta;Leotiomycetes;Erysiphales;Erysiphaceae;Blumeria;Blumeria graminis;Blumeria graminis f. sp. tritici
bgt_mt_genome:76351-76480	LR026995.1	100	129	0	0	1	129	1230059	1229931	1.12e-57	233	cellular organisms;Eukaryota;Opisthokonta;Fungi;Dikarya;Ascomycota;saccharomyceta;Pezizomycotina;leotiomyceta;sordariomyceta;Leotiomycetes;Erysiphales;Erysiphaceae;Blumeria;Blumeria graminis;Blumeria graminis f. sp. tritici
bgt_mt_genome:76651-77251	LR026995.1	100	600	0	0	1	600	2547584	2548183	0	1083	cellular organisms;Eukaryota;Opisthokonta;Fungi;Dikarya;Ascomycota;saccharomyceta;Pezizomycotina;leotiomyceta;sordariomyceta;Leotiomycetes;Erysiphales;Erysiphaceae;Blumeria;Blumeria graminis;Blumeria graminis f. sp. tritici
bgt_mt_genome:77401-77551	LR026995.1	100	150	0	0	1	150	212653	212504	5.47e-69	271	cellular organisms;Eukaryota;Opisthokonta;Fungi;Dikarya;Ascomycota;saccharomyceta;Pezizomycotina;leotiomyceta;sordariomyceta;Leotiomycetes;Erysiphales;Erysiphaceae;Blumeria;Blumeria graminis;Blumeria graminis f. sp. tritici
bgt_mt_genome:77701-78601	LR026995.1	99.889	900	0	1	1	900	2510487	2511385	0	1616	cellular organisms;Eukaryota;Opisthokonta;Fungi;Dikarya;Ascomycota;saccharomyceta;Pezizomycotina;leotiomyceta;sordariomyceta;Leotiomycetes;Erysiphales;Erysiphaceae;Blumeria;Blumeria graminis;Blumeria graminis f. sp. tritici
bgt_mt_genome:78901-79746	LR026995.1	100	845	0	0	1	845	2549833	2550677	0	1525	cellular organisms;Eukaryota;Opisthokonta;Fungi;Dikarya;Ascomycota;saccharomyceta;Pezizomycotina;leotiomyceta;sordariomyceta;Leotiomycetes;Erysiphales;Erysiphaceae;Blumeria;Blumeria graminis;Blumeria graminis f. sp. tritici
bgt_mt_genome:80101-81301	LR026995.1	99.833	1200	0	2	1	1200	2551033	2552230	0	2149	cellular organisms;Eukaryota;Opisthokonta;Fungi;Dikarya;Ascomycota;saccharomyceta;Pezizomycotina;leotiomyceta;sordariomyceta;Leotiomycetes;Erysiphales;Erysiphaceae;Blumeria;Blumeria graminis;Blumeria graminis f. sp. tritici
bgt_mt_genome:81479-82645	LR026995.1	99.829	1167	0	2	1	1166	2552409	2553574	0	2089	cellular organisms;Eukaryota;Opisthokonta;Fungi;Dikarya;Ascomycota;saccharomyceta;Pezizomycotina;leotiomyceta;sordariomyceta;Leotiomycetes;Erysiphales;Erysiphaceae;Blumeria;Blumeria graminis;Blumeria graminis f. sp. tritici
bgt_mt_genome:82951-85351	LR026995.1	99.958	2400	0	1	1	2400	2589988	2592386	0	4321	cellular organisms;Eukaryota;Opisthokonta;Fungi;Dikarya;Ascomycota;saccharomyceta;Pezizomycotina;leotiomyceta;sordariomyceta;Leotiomycetes;Erysiphales;Erysiphaceae;Blumeria;Blumeria graminis;Blumeria graminis f. sp. tritici
bgt_mt_genome:85501-86401	LR026995.1	99.889	900	0	1	1	900	2208961	2209859	0	1616	cellular organisms;Eukaryota;Opisthokonta;Fungi;Dikarya;Ascomycota;saccharomyceta;Pezizomycotina;leotiomyceta;sordariomyceta;Leotiomycetes;Erysiphales;Erysiphaceae;Blumeria;Blumeria graminis;Blumeria graminis f. sp. tritici
bgt_mt_genome:86701-87751	LR026995.1	99.81	1050	0	2	1	1050	2210160	2211207	0	1878	cellular organisms;Eukaryota;Opisthokonta;Fungi;Dikarya;Ascomycota;saccharomyceta;Pezizomycotina;leotiomyceta;sordariomyceta;Leotiomycetes;Erysiphales;Erysiphaceae;Blumeria;Blumeria graminis;Blumeria graminis f. sp. tritici
bgt_mt_genome:91201-92101	LR026995.1	99.889	900	0	1	1	900	1793318	1794216	0	1616	cellular organisms;Eukaryota;Opisthokonta;Fungi;Dikarya;Ascomycota;saccharomyceta;Pezizomycotina;leotiomyceta;sordariomyceta;Leotiomycetes;Erysiphales;Erysiphaceae;Blumeria;Blumeria graminis;Blumeria graminis f. sp. tritici
bgt_mt_genome:92251-94201	LR026995.1	99.949	1950	0	1	1	1950	1908005	1909953	0	3509	cellular organisms;Eukaryota;Opisthokonta;Fungi;Dikarya;Ascomycota;saccharomyceta;Pezizomycotina;leotiomyceta;sordariomyceta;Leotiomycetes;Erysiphales;Erysiphaceae;Blumeria;Blumeria graminis;Blumeria graminis f. sp. tritici
bgt_mt_genome:97051-97201	LR026995.1	100	150	0	0	1	150	193093	192944	5.47e-69	271	cellular organisms;Eukaryota;Opisthokonta;Fungi;Dikarya;Ascomycota;saccharomyceta;Pezizomycotina;leotiomyceta;sordariomyceta;Leotiomycetes;Erysiphales;Erysiphaceae;Blumeria;Blumeria graminis;Blumeria graminis f. sp. tritici
bgt_mt_genome:102151-104251	LR026995.1	99.857	2103	0	2	1	2100	2967990	2965888	0	3773	cellular organisms;Eukaryota;Opisthokonta;Fungi;Dikarya;Ascomycota;saccharomyceta;Pezizomycotina;leotiomyceta;sordariomyceta;Leotiomycetes;Erysiphales;Erysiphaceae;Blumeria;Blumeria graminis;Blumeria graminis f. sp. tritici
bgt_mt_genome:102151-104251	LR862368.1	75	152	25	8	1513	1660	56871348	56871206	1.21e-09	79.7	cellular organisms;Eukaryota;Opisthokonta;Metazoa;Eumetazoa;Bilateria;Deuterostomia;Chordata;Craniata;Vertebrata;Gnathostomata;Teleostomi;Euteleostomi;Sarcopterygii;Dipnotetrapodomorpha;Tetrapoda;Amniota;Mammalia;Theria;Eutheria;Boreoeutheria;Laurasiatheria;Chiroptera;Microchiroptera;Vespertilionidae;Pipistrellus;Pipistrellus pipistrellus
bgt_mt_genome:102151-104251	KM610328.1	75.333	150	26	8	1513	1660	1979	2119	1.21e-09	78.8	cellular organisms;Eukaryota;Opisthokonta;Metazoa;Eumetazoa;Bilateria;Deuterostomia;Chordata;Craniata;Vertebrata;Gnathostomata;Teleostomi;Euteleostomi;Sarcopterygii;Dipnotetrapodomorpha;Tetrapoda;Amniota;Mammalia;Theria;Eutheria;Boreoeutheria;Euarchontoglires;Primates;Haplorrhini;Simiiformes;Catarrhini;Hominoidea;Hominidae;Homininae;Homo;Homo sapiens
bgt_mt_genome:102151-104251	LS423629.1	75.51	147	26	8	1513	1657	12423194	12423332	4.21e-09	77	cellular organisms;Eukaryota;Opisthokonta;Metazoa;Eumetazoa;Bilateria;Deuterostomia;Chordata;Craniata;Vertebrata;Gnathostomata;Teleostomi;Euteleostomi;Sarcopterygii;Dipnotetrapodomorpha;Tetrapoda;Amniota;Sauropsida;Sauria;Archelosauria;Archosauria;Dinosauria;Saurischia;Theropoda;Coelurosauria;Aves;Neognathae;Galloanserae;Anseriformes;Anatidae;Anatinae;Anas;Anas platyrhynchos
bgt_mt_genome:102151-104251	LR812123.1	73.684	152	28	7	1513	1660	10266968	10266825	5.13e-08	74.3	cellular organisms;Eukaryota;Opisthokonta;Metazoa;Eumetazoa;Bilateria;Deuterostomia;Chordata;Craniata;Vertebrata;Gnathostomata;Teleostomi;Euteleostomi;Sarcopterygii;Dipnotetrapodomorpha;Tetrapoda;Amniota;Sauropsida;Sauria;Archelosauria;Archosauria;Dinosauria;Saurischia;Theropoda;Coelurosauria;Aves;Neognathae;Passeriformes;Turdidae;Erithacus;Erithacus rubecula
bgt_mt_genome:102151-104251	LR812117.1	74.497	149	23	9	1513	1660	18501629	18501495	1.79e-07	71.6	cellular organisms;Eukaryota;Opisthokonta;Metazoa;Eumetazoa;Bilateria;Deuterostomia;Chordata;Craniata;Vertebrata;Gnathostomata;Teleostomi;Euteleostomi;Sarcopterygii;Dipnotetrapodomorpha;Tetrapoda;Amniota;Sauropsida;Sauria;Archelosauria;Archosauria;Dinosauria;Saurischia;Theropoda;Coelurosauria;Aves;Neognathae;Passeriformes;Turdidae;Erithacus;Erithacus rubecula
bgt_mt_genome:102151-104251	LR812126.1	73.333	150	31	7	1513	1660	1438637	1438495	2.18e-06	68	cellular organisms;Eukaryota;Opisthokonta;Metazoa;Eumetazoa;Bilateria;Deuterostomia;Chordata;Craniata;Vertebrata;Gnathostomata;Teleostomi;Euteleostomi;Sarcopterygii;Dipnotetrapodomorpha;Tetrapoda;Amniota;Sauropsida;Sauria;Archelosauria;Archosauria;Dinosauria;Saurischia;Theropoda;Coelurosauria;Aves;Neognathae;Passeriformes;Turdidae;Erithacus;Erithacus rubecula
bgt_mt_genome:102151-104251	FP929120.1	72.483	149	21	8	1512	1660	168263	168135	7.61e-06	67.1	cellular organisms;Eukaryota;Opisthokonta;Fungi;Dikarya;Ascomycota;saccharomyceta;Pezizomycotina;leotiomyceta;dothideomyceta;Dothideomycetes;Pleosporomycetidae;Pleosporales;Pleosporineae;Leptosphaeriaceae;Leptosphaeria;Leptosphaeria maculans species complex;Leptosphaeria maculans;Leptosphaeria maculans 'brassicae' group;Leptosphaeria maculans JN3
bgt_mt_genome:102151-104251	LR812106.1	73.377	154	27	9	1513	1660	43973989	43974134	7.61e-06	66.2	cellular organisms;Eukaryota;Opisthokonta;Metazoa;Eumetazoa;Bilateria;Deuterostomia;Chordata;Craniata;Vertebrata;Gnathostomata;Teleostomi;Euteleostomi;Sarcopterygii;Dipnotetrapodomorpha;Tetrapoda;Amniota;Sauropsida;Sauria;Archelosauria;Archosauria;Dinosauria;Saurischia;Theropoda;Coelurosauria;Aves;Neognathae;Passeriformes;Turdidae;Erithacus;Erithacus rubecula
bgt_mt_genome:102151-104251	LR812116.1	73.377	154	27	9	1513	1660	19841241	19841096	7.61e-06	66.2	cellular organisms;Eukaryota;Opisthokonta;Metazoa;Eumetazoa;Bilateria;Deuterostomia;Chordata;Craniata;Vertebrata;Gnathostomata;Teleostomi;Euteleostomi;Sarcopterygii;Dipnotetrapodomorpha;Tetrapoda;Amniota;Sauropsida;Sauria;Archelosauria;Archosauria;Dinosauria;Saurischia;Theropoda;Coelurosauria;Aves;Neognathae;Passeriformes;Turdidae;Erithacus;Erithacus rubecula
bgt_mt_genome:104701-104851	LR026995.1	100	150	0	0	1	150	2374824	2374973	5.47e-69	271	cellular organisms;Eukaryota;Opisthokonta;Fungi;Dikarya;Ascomycota;saccharomyceta;Pezizomycotina;leotiomyceta;sordariomyceta;Leotiomycetes;Erysiphales;Erysiphaceae;Blumeria;Blumeria graminis;Blumeria graminis f. sp. tritici
bgt_mt_genome:106501-108601	LR026995.1	99.905	2100	0	2	1	2100	2376624	2378721	0	3772	cellular organisms;Eukaryota;Opisthokonta;Fungi;Dikarya;Ascomycota;saccharomyceta;Pezizomycotina;leotiomyceta;sordariomyceta;Leotiomycetes;Erysiphales;Erysiphaceae;Blumeria;Blumeria graminis;Blumeria graminis f. sp. tritici
bgt_mt_genome:106501-108601	LR792566.1	74.684	158	32	6	1514	1669	3811480	3811329	8.12e-12	86	cellular organisms;Eukaryota;Opisthokonta;Metazoa;Eumetazoa;Bilateria;Deuterostomia;Chordata;Craniata;Vertebrata;Gnathostomata;Teleostomi;Euteleostomi;Actinopterygii;Actinopteri;Neopterygii;Teleostei;Osteoglossocephalai;Clupeocephala;Euteleosteomorpha;Neoteleostei;Eurypterygia;Ctenosquamata;Acanthomorphata;Euacanthomorphacea;Percomorphaceae;Eupercaria;Perciformes;Notothenioidei;Channichthyidae;Ps…
bgt_mt_genome:106501-108601	LR584238.1	74.648	142	24	6	1532	1671	3583678	3583809	1.21e-09	78.8	cellular organisms;Eukaryota;Opisthokonta;Metazoa;Eumetazoa;Bilateria;Deuterostomia;Chordata;Craniata;Vertebrata;Gnathostomata;Teleostomi;Euteleostomi;Actinopterygii;Actinopteri;Neopterygii;Teleostei;Osteoglossocephalai;Clupeocephala;Euteleosteomorpha;Neoteleostei;Eurypterygia;Ctenosquamata;Acanthomorphata;Euacanthomorphacea;Percomorphaceae;Eupercaria;Tetraodontiformes;Tetraodontoidei;Tetradontoi…
bgt_mt_genome:106501-108601	AL049541.25	70	170	30	6	1521	1672	20108	19942	6.25e-07	69.8	cellular organisms;Eukaryota;Opisthokonta;Metazoa;Eumetazoa;Bilateria;Deuterostomia;Chordata;Craniata;Vertebrata;Gnathostomata;Teleostomi;Euteleostomi;Sarcopterygii;Dipnotetrapodomorpha;Tetrapoda;Amniota;Mammalia;Theria;Eutheria;Boreoeutheria;Euarchontoglires;Primates;Haplorrhini;Simiiformes;Catarrhini;Hominoidea;Hominidae;Homininae;Homo;Homo sapiens
bgt_mt_genome:106501-108601	LR812532.1	71.711	152	25	7	1533	1669	60078909	60079057	7.61e-06	66.2	cellular organisms;Eukaryota;Opisthokonta;Metazoa;Eumetazoa;Bilateria;Deuterostomia;Chordata;Craniata;Vertebrata;Gnathostomata;Teleostomi;Euteleostomi;Actinopterygii;Actinopteri;Neopterygii;Teleostei;Osteoglossocephalai;Clupeocephala;Otomorpha;Ostariophysi;Otophysi;Cypriniphysae;Cypriniformes;Cyprinoidei;Danionidae;Danioninae;Danio;Danio kyathit
bgt_mt_genome:106501-108601	LT594499.1	95.122	41	2	0	543	583	1993946	1993906	7.61e-06	66.2	cellular organisms;Eukaryota;Sar;Alveolata;Apicomplexa;Aconoidasida;Haemosporida;Plasmodiidae;Plasmodium;Plasmodium (Plasmodium);Plasmodium malariae
bgt_mt_genome:109051-109651	LR026995.1	100	600	0	0	1	600	181134	180535	0	1083	cellular organisms;Eukaryota;Opisthokonta;Fungi;Dikarya;Ascomycota;saccharomyceta;Pezizomycotina;leotiomyceta;sordariomyceta;Leotiomycetes;Erysiphales;Erysiphaceae;Blumeria;Blumeria graminis;Blumeria graminis f. sp. tritici
bgt_mt_genome:602-752	LR026995.1	100	150	0	0	1	150	179783	179634	5.47e-69	271	cellular organisms;Eukaryota;Opisthokonta;Fungi;Dikarya;Ascomycota;saccharomyceta;Pezizomycotina;leotiomyceta;sordariomyceta;Leotiomycetes;Erysiphales;Erysiphaceae;Blumeria;Blumeria graminis;Blumeria graminis f. sp. tritici
bgt_mt_genome:602-752	NC_045397.1	92.453	53	4	0	7	59	232012	232064	6.68e-11	78.8	cellular organisms;Eukaryota;Opisthokonta;Fungi;Dikarya;Ascomycota;saccharomyceta;Pezizomycotina;Pezizomycetes;Pezizales;Morchellaceae;Morchella;Morchella sect. Distantes;Morchella importuna
bgt_mt_genome:602-752	KX066185.1	72.5	120	8	5	12	127	52876	52974	1.21e-07	68.9	cellular organisms;Eukaryota;Opisthokonta;Fungi;Dikarya;Ascomycota;saccharomyceta;Pezizomycotina;leotiomyceta;sordariomyceta;Sordariomycetes;Hypocreomycetidae;Hypocreales;Clavicipitaceae;Epichloe;Epichloe typhina
bgt_mt_genome:602-752	KX066186.1	72.5	120	8	5	12	127	52339	52437	1.21e-07	68.9	cellular organisms;Eukaryota;Opisthokonta;Fungi;Dikarya;Ascomycota;saccharomyceta;Pezizomycotina;leotiomyceta;sordariomyceta;Sordariomycetes;Hypocreomycetidae;Hypocreales;Clavicipitaceae;Epichloe;Epichloe festucae
bgt_mt_genome:602-752	KX066187.1	72.5	120	8	5	12	127	52341	52439	1.21e-07	68.9	cellular organisms;Eukaryota;Opisthokonta;Fungi;Dikarya;Ascomycota;saccharomyceta;Pezizomycotina;leotiomyceta;sordariomyceta;Sordariomycetes;Hypocreomycetidae;Hypocreales;Clavicipitaceae;Epichloe;Epichloe hybrida
bgt_mt_genome:2552-2605	LR026995.1	100	53	0	0	1	53	177833	177781	4.15e-17	96.9	cellular organisms;Eukaryota;Opisthokonta;Fungi;Dikarya;Ascomycota;saccharomyceta;Pezizomycotina;leotiomyceta;sordariomyceta;Leotiomycetes;Erysiphales;Erysiphaceae;Blumeria;Blumeria graminis;Blumeria graminis f. sp. tritici
bgt_mt_genome:2552-2605	NC_045397.1	88.462	52	6	0	1	52	234846	234897	2.01e-08	68	cellular organisms;Eukaryota;Opisthokonta;Fungi;Dikarya;Ascomycota;saccharomyceta;Pezizomycotina;Pezizomycetes;Pezizales;Morchellaceae;Morchella;Morchella sect. Distantes;Morchella importuna
bgt_mt_genome:3452-3602	LR026995.1	100	150	0	0	1	150	176933	176784	5.47e-69	271	cellular organisms;Eukaryota;Opisthokonta;Fungi;Dikarya;Ascomycota;saccharomyceta;Pezizomycotina;leotiomyceta;sordariomyceta;Leotiomycetes;Erysiphales;Erysiphaceae;Blumeria;Blumeria graminis;Blumeria graminis f. sp. tritici
bgt_mt_genome:5852-6752	LR026995.1	100	900	0	0	1	900	2765120	2764221	0	1624	cellular organisms;Eukaryota;Opisthokonta;Fungi;Dikarya;Ascomycota;saccharomyceta;Pezizomycotina;leotiomyceta;sordariomyceta;Leotiomycetes;Erysiphales;Erysiphaceae;Blumeria;Blumeria graminis;Blumeria graminis f. sp. tritici
bgt_mt_genome:6902-7052	LR026995.1	100	150	0	0	1	150	2764070	2763921	5.47e-69	271	cellular organisms;Eukaryota;Opisthokonta;Fungi;Dikarya;Ascomycota;saccharomyceta;Pezizomycotina;leotiomyceta;sordariomyceta;Leotiomycetes;Erysiphales;Erysiphaceae;Blumeria;Blumeria graminis;Blumeria graminis f. sp. tritici
bgt_mt_genome:7202-8102	LR026995.1	100	900	0	0	1	900	2763770	2762871	0	1624	cellular organisms;Eukaryota;Opisthokonta;Fungi;Dikarya;Ascomycota;saccharomyceta;Pezizomycotina;leotiomyceta;sordariomyceta;Leotiomycetes;Erysiphales;Erysiphaceae;Blumeria;Blumeria graminis;Blumeria graminis f. sp. tritici
bgt_mt_genome:13502-13952	LR026995.1	99.778	450	0	1	1	450	445603	446051	0	804	cellular organisms;Eukaryota;Opisthokonta;Fungi;Dikarya;Ascomycota;saccharomyceta;Pezizomycotina;leotiomyceta;sordariomyceta;Leotiomycetes;Erysiphales;Erysiphaceae;Blumeria;Blumeria graminis;Blumeria graminis f. sp. tritici
bgt_mt_genome:13502-13952	CP042205.1	93.684	95	5	1	256	350	31239	31332	2.41e-29	141	cellular organisms;Eukaryota;Opisthokonta;Fungi;Dikarya;Ascomycota;saccharomyceta;Pezizomycotina;leotiomyceta;dothideomyceta;Dothideomycetes;Pleosporomycetidae;Venturiales;Venturiaceae;Venturia;Venturia effusa
bgt_mt_genome:13502-13952	KY622006.1	93.407	91	6	0	260	350	44853	44943	2.94e-28	138	cellular organisms;Eukaryota;Opisthokonta;Fungi;Dikarya;Ascomycota;saccharomyceta;Pezizomycotina;leotiomyceta;sordariomyceta;Sordariomycetes;Hypocreomycetidae;Hypocreales;Ophiocordycipitaceae;Ophiocordyceps;Ophiocordyceps sinensis
bgt_mt_genome:13502-13952	FR824879.1	92.593	81	6	0	268	348	3163	3083	7.88e-23	120	cellular organisms;Eukaryota;Sar;Stramenopiles;Oomycota;Albuginales;Albuginaceae;Albugo;Albugo laibachii;Albugo laibachii Nc14
bgt_mt_genome:13502-13952	KT283062.1	90.476	84	8	0	267	350	1699	1782	9.6e-22	116	cellular organisms;Eukaryota;Opisthokonta;Fungi;Dikarya;Ascomycota;saccharomyceta;Pezizomycotina;leotiomyceta;sordariomyceta;Leotiomycetes;Helotiales;Sclerotiniaceae;Sclerotinia;Sclerotinia sclerotiorum;Sclerotinia sclerotiorum 1980 UF-70
bgt_mt_genome:13502-13952	MT019333.1	90.244	82	8	0	267	348	22471	22390	1.17e-20	113	cellular organisms;Eukaryota;Opisthokonta;Fungi;Dikarya;Ascomycota;saccharomyceta;Pezizomycotina;leotiomyceta;sordariomyceta;Sordariomycetes;Hypocreomycetidae;Hypocreales;Ophiocordycipitaceae;unclassified Ophiocordycipitaceae;Ophiocordycipitaceae sp.
bgt_mt_genome:13502-13952	NC_049089.1	90.244	82	8	0	267	348	22471	22390	1.17e-20	113	cellular organisms;Eukaryota;Opisthokonta;Fungi;Dikarya;Ascomycota;saccharomyceta;Pezizomycotina;leotiomyceta;sordariomyceta;Sordariomycetes;Hypocreomycetidae;Hypocreales;Ophiocordycipitaceae;unclassified Ophiocordycipitaceae;Ophiocordycipitaceae sp.
bgt_mt_genome:13502-13952	MN780510.1	85.526	76	8	2	270	344	112963	112890	1.98e-11	82.4	cellular organisms;Eukaryota;Opisthokonta;Fungi;Dikarya;Ascomycota;saccharomyceta;Pezizomycotina;leotiomyceta;sordariomyceta;Sordariomycetes;Xylariomycetidae;Xylariales;Xylariaceae;Nemania;Nemania diffusa
bgt_mt_genome:13502-13952	NC_049077.1	85.526	76	8	2	270	344	112963	112890	1.98e-11	82.4	cellular organisms;Eukaryota;Opisthokonta;Fungi;Dikarya;Ascomycota;saccharomyceta;Pezizomycotina;leotiomyceta;sordariomyceta;Sordariomycetes;Xylariomycetidae;Xylariales;Xylariaceae;Nemania;Nemania diffusa
bgt_mt_genome:13502-13952	AF284853.1	83.133	83	11	2	267	348	480	560	6.91e-11	81.5	cellular organisms;Eukaryota;Opisthokonta;Fungi;Dikarya;Ascomycota;saccharomyceta;Pezizomycotina;leotiomyceta;sordariomyceta;Leotiomycetes;Helotiales;Helotiaceae;Gremmeniella;Gremmeniella abietina
bgt_mt_genome:13502-13952	AF284855.1	83.133	83	11	2	267	348	480	560	6.91e-11	81.5	cellular organisms;Eukaryota;Opisthokonta;Fungi;Dikarya;Ascomycota;saccharomyceta;Pezizomycotina;leotiomyceta;sordariomyceta;Leotiomycetes;Helotiales;Helotiaceae;Gremmeniella;Gremmeniella abietina
bgt_mt_genome:13502-13952	AF284856.1	83.133	83	11	2	267	348	480	560	6.91e-11	81.5	cellular organisms;Eukaryota;Opisthokonta;Fungi;Dikarya;Ascomycota;saccharomyceta;Pezizomycotina;leotiomyceta;sordariomyceta;Leotiomycetes;Helotiales;Helotiaceae;Gremmeniella;Gremmeniella abietina
bgt_mt_genome:13502-13952	MH620792.1	81.609	87	13	2	262	348	34141	34224	2.41e-10	79.7	cellular organisms;Eukaryota;Opisthokonta;Fungi;Dikarya;Ascomycota;saccharomyceta;Pezizomycotina;leotiomyceta;sordariomyceta;Sordariomycetes;Xylariomycetidae;Xylariales;Hypoxylaceae;Annulohypoxylon;Annulohypoxylon stygium
bgt_mt_genome:13502-13952	MH620793.1	81.609	87	13	2	262	348	36224	36307	2.41e-10	79.7	cellular organisms;Eukaryota;Opisthokonta;Fungi;Dikarya;Ascomycota;saccharomyceta;Pezizomycotina;leotiomyceta;sordariomyceta;Sordariomycetes;Xylariomycetidae;Xylariales;Hypoxylaceae;Annulohypoxylon;Annulohypoxylon stygium
bgt_mt_genome:13502-13952	JN007486.1	84	75	11	1	270	344	98218	98291	2.41e-10	78.8	cellular organisms;Eukaryota;Opisthokonta;Fungi;Dikarya;Ascomycota;saccharomyceta;Pezizomycotina;leotiomyceta;sordariomyceta;Sordariomycetes;Sordariomycetidae;Sordariales;Chaetomiaceae;Chaetomium;Chaetomium thermophilum;Chaetomium thermophilum var. thermophilum;Chaetomium thermophilum var. thermophilum DSM 1495
bgt_mt_genome:13502-13952	MF614916.1	82.667	75	13	0	270	344	96821	96895	8.42e-10	77.9	cellular organisms;Eukaryota;Opisthokonta;Fungi;Dikarya;Basidiomycota;Agaricomycotina;Agaricomycetes;Agaricomycetidae;Agaricales;Omphalotaceae;Omphalotus;Omphalotus japonicus
bgt_mt_genome:13502-13952	MH407470.1	85.526	76	8	3	270	344	87934	88007	8.42e-10	77.9	cellular organisms;Eukaryota;Opisthokonta;Fungi;Dikarya;Basidiomycota;Agaricomycotina;Agaricomycetes;Agaricomycetidae;Agaricales;Physalacriaceae;Armillaria;Armillaria borealis
bgt_mt_genome:13502-13952	MH878687.1	85.526	76	8	3	270	344	76868	76941	8.42e-10	77.9	cellular organisms;Eukaryota;Opisthokonta;Fungi;Dikarya;Basidiomycota;Agaricomycotina;Agaricomycetes;Agaricomycetidae;Agaricales;Physalacriaceae;Armillaria;Armillaria gallica
bgt_mt_genome:13502-13952	NC_042230.1	85.526	76	8	3	270	344	87934	88007	8.42e-10	77.9	cellular organisms;Eukaryota;Opisthokonta;Fungi;Dikarya;Basidiomycota;Agaricomycotina;Agaricomycetes;Agaricomycetidae;Agaricales;Physalacriaceae;Armillaria;Armillaria borealis
bgt_mt_genome:13502-13952	NC_049125.1	82.667	75	13	0	270	344	96821	96895	8.42e-10	77.9	cellular organisms;Eukaryota;Opisthokonta;Fungi;Dikarya;Basidiomycota;Agaricomycotina;Agaricomycetes;Agaricomycetidae;Agaricales;Omphalotaceae;Omphalotus;Omphalotus japonicus
bgt_mt_genome:13502-13952	CP054651.1	82.278	79	13	1	270	348	209924	210001	8.42e-10	77	cellular organisms;Eukaryota;Opisthokonta;Fungi;Dikarya;Ascomycota;saccharomyceta;Pezizomycotina;leotiomyceta;dothideomyceta;Dothideomycetes;Pleosporomycetidae;Pleosporales;Pleosporineae;Pleosporaceae;Exserohilum;Exserohilum turcicum;Exserohilum turcica Et28A
bgt_mt_genome:13502-13952	MF287973.1	82.278	79	13	1	270	348	19851	19928	8.42e-10	77	cellular organisms;Eukaryota;Opisthokonta;Fungi;Dikarya;Ascomycota;saccharomyceta;Pezizomycotina;leotiomyceta;sordariomyceta;Sordariomycetes;Hypocreomycetidae;Hypocreales;Hypocreaceae;Trichoderma;Trichoderma hamatum
bgt_mt_genome:13502-13952	MH660713.1	82.278	79	13	1	270	348	92364	92441	8.42e-10	77	cellular organisms;Eukaryota;Opisthokonta;Fungi;Dikarya;Basidiomycota;Agaricomycotina;Agaricomycetes;Agaricomycetidae;Agaricales;Physalacriaceae;Armillaria;Armillaria solidipes
bgt_mt_genome:13502-13952	NC_042231.1	82.278	79	13	1	270	348	92364	92441	8.42e-10	77	cellular organisms;Eukaryota;Opisthokonta;Fungi;Dikarya;Basidiomycota;Agaricomycotina;Agaricomycetes;Agaricomycetidae;Agaricales;Physalacriaceae;Armillaria;Armillaria solidipes
bgt_mt_genome:13502-13952	HQ259115.1	82.051	78	13	1	267	344	27879	27955	2.94e-09	75.2	cellular organisms;Eukaryota;Opisthokonta;Fungi;Dikarya;Basidiomycota;Agaricomycotina;Agaricomycetes;Agaricomycetidae;Agaricales;Marasmiaceae;Moniliophthora;Moniliophthora roreri
bgt_mt_genome:13502-13952	KF545917.1	80.46	87	14	2	262	348	32739	32822	2.94e-09	75.2	cellular organisms;Eukaryota;Opisthokonta;Fungi;Dikarya;Ascomycota;saccharomyceta;Pezizomycotina;leotiomyceta;sordariomyceta;Sordariomycetes;Xylariomycetidae;Xylariales;Hypoxylaceae;Annulohypoxylon;Annulohypoxylon stygium
bgt_mt_genome:13502-13952	KX870077.1	82.051	78	13	1	267	344	53489	53565	2.94e-09	75.2	cellular organisms;Eukaryota;Opisthokonta;Fungi;Dikarya;Ascomycota;saccharomyceta;Pezizomycotina;leotiomyceta;sordariomyceta;Sordariomycetes;Xylariomycetidae;Xylariales;Sporocadaceae;Pestalotiopsis;Pestalotiopsis fici
bgt_mt_genome:13502-13952	MH620790.1	80.46	87	14	2	262	348	37566	37649	2.94e-09	75.2	cellular organisms;Eukaryota;Opisthokonta;Fungi;Dikarya;Ascomycota;saccharomyceta;Pezizomycotina;leotiomyceta;sordariomyceta;Sordariomycetes;Xylariomycetidae;Xylariales;Hypoxylaceae;Annulohypoxylon;Annulohypoxylon stygium
bgt_mt_genome:13502-13952	MH620791.1	80.46	87	14	2	262	348	32778	32861	2.94e-09	75.2	cellular organisms;Eukaryota;Opisthokonta;Fungi;Dikarya;Ascomycota;saccharomyceta;Pezizomycotina;leotiomyceta;sordariomyceta;Sordariomycetes;Xylariomycetidae;Xylariales;Hypoxylaceae;Annulohypoxylon;Annulohypoxylon stygium
bgt_mt_genome:13502-13952	MH620794.1	80.46	87	14	2	262	348	34598	34681	2.94e-09	75.2	cellular organisms;Eukaryota;Opisthokonta;Fungi;Dikarya;Ascomycota;saccharomyceta;Pezizomycotina;leotiomyceta;sordariomyceta;Sordariomycetes;Xylariomycetidae;Xylariales;Hypoxylaceae;Annulohypoxylon;Annulohypoxylon stygium
bgt_mt_genome:13502-13952	MK111108.1	80.46	87	14	2	262	348	58984	59067	2.94e-09	75.2	cellular organisms;Eukaryota;Opisthokonta;Fungi;Dikarya;Ascomycota;saccharomyceta;Pezizomycotina;leotiomyceta;sordariomyceta;Leotiomycetes;Leotiomycetes incertae sedis;Scytalidium;unclassified Scytalidium;Scytalidium sp.
bgt_mt_genome:13502-13952	LR797846.1	82.667	75	12	1	270	344	19110	19183	1.03e-08	74.3	cellular organisms;Eukaryota;Opisthokonta;Fungi;Dikarya;Ascomycota;saccharomyceta;Pezizomycotina;leotiomyceta;sordariomyceta;Sordariomycetes;Hypocreomycetidae;Hypocreales;Nectriaceae;Fusarium;Fusarium sambucinum species complex;Fusarium culmorum
bgt_mt_genome:13502-13952	MN935362.1	82.667	75	12	1	270	344	487	560	1.03e-08	74.3	cellular organisms;Eukaryota;Opisthokonta;Fungi;Dikarya;Ascomycota;saccharomyceta;Pezizomycotina;leotiomyceta;sordariomyceta;Sordariomycetes;Hypocreomycetidae;Hypocreales;Nectriaceae;Fusarium;Fusarium sambucinum species complex;Fusarium asiaticum
bgt_mt_genome:13502-13952	MN935363.1	82.667	75	12	1	270	344	487	560	1.03e-08	74.3	cellular organisms;Eukaryota;Opisthokonta;Fungi;Dikarya;Ascomycota;saccharomyceta;Pezizomycotina;leotiomyceta;sordariomyceta;Sordariomycetes;Hypocreomycetidae;Hypocreales;Nectriaceae;Fusarium;Fusarium sambucinum species complex;Fusarium asiaticum
bgt_mt_genome:13502-13952	MN935364.1	82.667	75	12	1	270	344	487	560	1.03e-08	74.3	cellular organisms;Eukaryota;Opisthokonta;Fungi;Dikarya;Ascomycota;saccharomyceta;Pezizomycotina;leotiomyceta;sordariomyceta;Sordariomycetes;Hypocreomycetidae;Hypocreales;Nectriaceae;Fusarium;Fusarium sambucinum species complex;Fusarium asiaticum
bgt_mt_genome:13502-13952	MN935365.1	82.667	75	12	1	270	344	487	560	1.03e-08	74.3	cellular organisms;Eukaryota;Opisthokonta;Fungi;Dikarya;Ascomycota;saccharomyceta;Pezizomycotina;leotiomyceta;sordariomyceta;Sordariomycetes;Hypocreomycetidae;Hypocreales;Nectriaceae;Fusarium;Fusarium sambucinum species complex;Fusarium asiaticum
bgt_mt_genome:13502-13952	MN935366.1	82.667	75	12	1	270	344	487	560	1.03e-08	74.3	cellular organisms;Eukaryota;Opisthokonta;Fungi;Dikarya;Ascomycota;saccharomyceta;Pezizomycotina;leotiomyceta;sordariomyceta;Sordariomycetes;Hypocreomycetidae;Hypocreales;Nectriaceae;Fusarium;Fusarium sambucinum species complex;Fusarium asiaticum
bgt_mt_genome:13502-13952	MN935367.1	82.667	75	12	1	270	344	487	560	1.03e-08	74.3	cellular organisms;Eukaryota;Opisthokonta;Fungi;Dikarya;Ascomycota;saccharomyceta;Pezizomycotina;leotiomyceta;sordariomyceta;Sordariomycetes;Hypocreomycetidae;Hypocreales;Nectriaceae;Fusarium;Fusarium sambucinum species complex;Fusarium asiaticum
bgt_mt_genome:13502-13952	MN935368.1	82.667	75	12	1	270	344	487	560	1.03e-08	74.3	cellular organisms;Eukaryota;Opisthokonta;Fungi;Dikarya;Ascomycota;saccharomyceta;Pezizomycotina;leotiomyceta;sordariomyceta;Sordariomycetes;Hypocreomycetidae;Hypocreales;Nectriaceae;Fusarium;Fusarium sambucinum species complex;Fusarium asiaticum
bgt_mt_genome:13502-13952	MN935369.1	82.667	75	12	1	270	344	487	560	1.03e-08	74.3	cellular organisms;Eukaryota;Opisthokonta;Fungi;Dikarya;Ascomycota;saccharomyceta;Pezizomycotina;leotiomyceta;sordariomyceta;Sordariomycetes;Hypocreomycetidae;Hypocreales;Nectriaceae;Fusarium;Fusarium sambucinum species complex;Fusarium asiaticum
bgt_mt_genome:13502-13952	MN935370.1	82.667	75	12	1	270	344	487	560	1.03e-08	74.3	cellular organisms;Eukaryota;Opisthokonta;Fungi;Dikarya;Ascomycota;saccharomyceta;Pezizomycotina;leotiomyceta;sordariomyceta;Sordariomycetes;Hypocreomycetidae;Hypocreales;Nectriaceae;Fusarium;Fusarium sambucinum species complex;Fusarium asiaticum
bgt_mt_genome:13502-13952	MN935371.1	82.667	75	12	1	270	344	487	560	1.03e-08	74.3	cellular organisms;Eukaryota;Opisthokonta;Fungi;Dikarya;Ascomycota;saccharomyceta;Pezizomycotina;leotiomyceta;sordariomyceta;Sordariomycetes;Hypocreomycetidae;Hypocreales;Nectriaceae;Fusarium;Fusarium sambucinum species complex;Fusarium asiaticum
bgt_mt_genome:13502-13952	MN935372.1	82.667	75	12	1	270	344	487	560	1.03e-08	74.3	cellular organisms;Eukaryota;Opisthokonta;Fungi;Dikarya;Ascomycota;saccharomyceta;Pezizomycotina;leotiomyceta;sordariomyceta;Sordariomycetes;Hypocreomycetidae;Hypocreales;Nectriaceae;Fusarium;Fusarium sambucinum species complex;Fusarium asiaticum
bgt_mt_genome:13502-13952	MN935373.1	82.667	75	12	1	270	344	487	560	1.03e-08	74.3	cellular organisms;Eukaryota;Opisthokonta;Fungi;Dikarya;Ascomycota;saccharomyceta;Pezizomycotina;leotiomyceta;sordariomyceta;Sordariomycetes;Hypocreomycetidae;Hypocreales;Nectriaceae;Fusarium;Fusarium sambucinum species complex;Fusarium asiaticum
bgt_mt_genome:13502-13952	MN935374.1	82.667	75	12	1	270	344	487	560	1.03e-08	74.3	cellular organisms;Eukaryota;Opisthokonta;Fungi;Dikarya;Ascomycota;saccharomyceta;Pezizomycotina;leotiomyceta;sordariomyceta;Sordariomycetes;Hypocreomycetidae;Hypocreales;Nectriaceae;Fusarium;Fusarium sambucinum species complex;Fusarium asiaticum
bgt_mt_genome:13502-13952	MN935375.1	82.667	75	12	1	270	344	487	560	1.03e-08	74.3	cellular organisms;Eukaryota;Opisthokonta;Fungi;Dikarya;Ascomycota;saccharomyceta;Pezizomycotina;leotiomyceta;sordariomyceta;Sordariomycetes;Hypocreomycetidae;Hypocreales;Nectriaceae;Fusarium;Fusarium sambucinum species complex;Fusarium asiaticum
bgt_mt_genome:13502-13952	MN935376.1	82.667	75	12	1	270	344	487	560	1.03e-08	74.3	cellular organisms;Eukaryota;Opisthokonta;Fungi;Dikarya;Ascomycota;saccharomyceta;Pezizomycotina;leotiomyceta;sordariomyceta;Sordariomycetes;Hypocreomycetidae;Hypocreales;Nectriaceae;Fusarium;Fusarium sambucinum species complex;Fusarium asiaticum
bgt_mt_genome:13502-13952	MN935377.1	82.667	75	12	1	270	344	487	560	1.03e-08	74.3	cellular organisms;Eukaryota;Opisthokonta;Fungi;Dikarya;Ascomycota;saccharomyceta;Pezizomycotina;leotiomyceta;sordariomyceta;Sordariomycetes;Hypocreomycetidae;Hypocreales;Nectriaceae;Fusarium;Fusarium sambucinum species complex;Fusarium asiaticum
bgt_mt_genome:13502-13952	MN935378.1	82.667	75	12	1	270	344	487	560	1.03e-08	74.3	cellular organisms;Eukaryota;Opisthokonta;Fungi;Dikarya;Ascomycota;saccharomyceta;Pezizomycotina;leotiomyceta;sordariomyceta;Sordariomycetes;Hypocreomycetidae;Hypocreales;Nectriaceae;Fusarium;Fusarium sambucinum species complex;Fusarium asiaticum
bgt_mt_genome:13502-13952	MN935379.1	82.667	75	12	1	270	344	487	560	1.03e-08	74.3	cellular organisms;Eukaryota;Opisthokonta;Fungi;Dikarya;Ascomycota;saccharomyceta;Pezizomycotina;leotiomyceta;sordariomyceta;Sordariomycetes;Hypocreomycetidae;Hypocreales;Nectriaceae;Fusarium;Fusarium sambucinum species complex;Fusarium asiaticum
bgt_mt_genome:13502-13952	MN935380.1	82.667	75	12	1	270	344	487	560	1.03e-08	74.3	cellular organisms;Eukaryota;Opisthokonta;Fungi;Dikarya;Ascomycota;saccharomyceta;Pezizomycotina;leotiomyceta;sordariomyceta;Sordariomycetes;Hypocreomycetidae;Hypocreales;Nectriaceae;Fusarium;Fusarium sambucinum species complex;Fusarium asiaticum
bgt_mt_genome:13502-13952	MN935381.1	82.667	75	12	1	270	344	487	560	1.03e-08	74.3	cellular organisms;Eukaryota;Opisthokonta;Fungi;Dikarya;Ascomycota;saccharomyceta;Pezizomycotina;leotiomyceta;sordariomyceta;Sordariomycetes;Hypocreomycetidae;Hypocreales;Nectriaceae;Fusarium;Fusarium sambucinum species complex;Fusarium asiaticum
bgt_mt_genome:13502-13952	MN935382.1	82.667	75	12	1	270	344	487	560	1.03e-08	74.3	cellular organisms;Eukaryota;Opisthokonta;Fungi;Dikarya;Ascomycota;saccharomyceta;Pezizomycotina;leotiomyceta;sordariomyceta;Sordariomycetes;Hypocreomycetidae;Hypocreales;Nectriaceae;Fusarium;Fusarium sambucinum species complex;Fusarium asiaticum
bgt_mt_genome:13502-13952	MN935383.1	82.667	75	12	1	270	344	487	560	1.03e-08	74.3	cellular organisms;Eukaryota;Opisthokonta;Fungi;Dikarya;Ascomycota;saccharomyceta;Pezizomycotina;leotiomyceta;sordariomyceta;Sordariomycetes;Hypocreomycetidae;Hypocreales;Nectriaceae;Fusarium;Fusarium sambucinum species complex;Fusarium asiaticum
bgt_mt_genome:13502-13952	MN935384.1	82.667	75	12	1	270	344	487	560	1.03e-08	74.3	cellular organisms;Eukaryota;Opisthokonta;Fungi;Dikarya;Ascomycota;saccharomyceta;Pezizomycotina;leotiomyceta;sordariomyceta;Sordariomycetes;Hypocreomycetidae;Hypocreales;Nectriaceae;Fusarium;Fusarium sambucinum species complex;Fusarium asiaticum
bgt_mt_genome:13502-13952	MN935385.1	82.667	75	12	1	270	344	487	560	1.03e-08	74.3	cellular organisms;Eukaryota;Opisthokonta;Fungi;Dikarya;Ascomycota;saccharomyceta;Pezizomycotina;leotiomyceta;sordariomyceta;Sordariomycetes;Hypocreomycetidae;Hypocreales;Nectriaceae;Fusarium;Fusarium sambucinum species complex;Fusarium asiaticum
bgt_mt_genome:13502-13952	MN935386.1	82.667	75	12	1	270	344	487	560	1.03e-08	74.3	cellular organisms;Eukaryota;Opisthokonta;Fungi;Dikarya;Ascomycota;saccharomyceta;Pezizomycotina;leotiomyceta;sordariomyceta;Sordariomycetes;Hypocreomycetidae;Hypocreales;Nectriaceae;Fusarium;Fusarium sambucinum species complex;Fusarium asiaticum
bgt_mt_genome:13502-13952	MN935387.1	82.667	75	12	1	270	344	487	560	1.03e-08	74.3	cellular organisms;Eukaryota;Opisthokonta;Fungi;Dikarya;Ascomycota;saccharomyceta;Pezizomycotina;leotiomyceta;sordariomyceta;Sordariomycetes;Hypocreomycetidae;Hypocreales;Nectriaceae;Fusarium;Fusarium sambucinum species complex;Fusarium asiaticum
bgt_mt_genome:13502-13952	MN935388.1	82.667	75	12	1	270	344	487	560	1.03e-08	74.3	cellular organisms;Eukaryota;Opisthokonta;Fungi;Dikarya;Ascomycota;saccharomyceta;Pezizomycotina;leotiomyceta;sordariomyceta;Sordariomycetes;Hypocreomycetidae;Hypocreales;Nectriaceae;Fusarium;Fusarium sambucinum species complex;Fusarium asiaticum
bgt_mt_genome:13502-13952	MN935389.1	82.667	75	12	1	270	344	487	560	1.03e-08	74.3	cellular organisms;Eukaryota;Opisthokonta;Fungi;Dikarya;Ascomycota;saccharomyceta;Pezizomycotina;leotiomyceta;sordariomyceta;Sordariomycetes;Hypocreomycetidae;Hypocreales;Nectriaceae;Fusarium;Fusarium sambucinum species complex;Fusarium asiaticum
bgt_mt_genome:13502-13952	MN935390.1	82.667	75	12	1	270	344	487	560	1.03e-08	74.3	cellular organisms;Eukaryota;Opisthokonta;Fungi;Dikarya;Ascomycota;saccharomyceta;Pezizomycotina;leotiomyceta;sordariomyceta;Sordariomycetes;Hypocreomycetidae;Hypocreales;Nectriaceae;Fusarium;Fusarium sambucinum species complex;Fusarium asiaticum
bgt_mt_genome:13502-13952	MN935391.1	82.667	75	12	1	270	344	487	560	1.03e-08	74.3	cellular organisms;Eukaryota;Opisthokonta;Fungi;Dikarya;Ascomycota;saccharomyceta;Pezizomycotina;leotiomyceta;sordariomyceta;Sordariomycetes;Hypocreomycetidae;Hypocreales;Nectriaceae;Fusarium;Fusarium sambucinum species complex;Fusarium asiaticum
bgt_mt_genome:13502-13952	MN935392.1	82.667	75	12	1	270	344	487	560	1.03e-08	74.3	cellular organisms;Eukaryota;Opisthokonta;Fungi;Dikarya;Ascomycota;saccharomyceta;Pezizomycotina;leotiomyceta;sordariomyceta;Sordariomycetes;Hypocreomycetidae;Hypocreales;Nectriaceae;Fusarium;Fusarium sambucinum species complex;Fusarium asiaticum
bgt_mt_genome:13502-13952	MN935393.1	82.667	75	12	1	270	344	487	560	1.03e-08	74.3	cellular organisms;Eukaryota;Opisthokonta;Fungi;Dikarya;Ascomycota;saccharomyceta;Pezizomycotina;leotiomyceta;sordariomyceta;Sordariomycetes;Hypocreomycetidae;Hypocreales;Nectriaceae;Fusarium;Fusarium sambucinum species complex;Fusarium asiaticum
bgt_mt_genome:13502-13952	MN935394.1	82.667	75	12	1	270	344	487	560	1.03e-08	74.3	cellular organisms;Eukaryota;Opisthokonta;Fungi;Dikarya;Ascomycota;saccharomyceta;Pezizomycotina;leotiomyceta;sordariomyceta;Sordariomycetes;Hypocreomycetidae;Hypocreales;Nectriaceae;Fusarium;Fusarium sambucinum species complex;Fusarium asiaticum
bgt_mt_genome:13502-13952	MN935395.1	82.667	75	12	1	270	344	487	560	1.03e-08	74.3	cellular organisms;Eukaryota;Opisthokonta;Fungi;Dikarya;Ascomycota;saccharomyceta;Pezizomycotina;leotiomyceta;sordariomyceta;Sordariomycetes;Hypocreomycetidae;Hypocreales;Nectriaceae;Fusarium;Fusarium sambucinum species complex;Fusarium asiaticum
bgt_mt_genome:13502-13952	MN935396.1	82.667	75	12	1	270	344	487	560	1.03e-08	74.3	cellular organisms;Eukaryota;Opisthokonta;Fungi;Dikarya;Ascomycota;saccharomyceta;Pezizomycotina;leotiomyceta;sordariomyceta;Sordariomycetes;Hypocreomycetidae;Hypocreales;Nectriaceae;Fusarium;Fusarium sambucinum species complex;Fusarium asiaticum
bgt_mt_genome:13502-13952	MN935397.1	82.667	75	12	1	270	344	487	560	1.03e-08	74.3	cellular organisms;Eukaryota;Opisthokonta;Fungi;Dikarya;Ascomycota;saccharomyceta;Pezizomycotina;leotiomyceta;sordariomyceta;Sordariomycetes;Hypocreomycetidae;Hypocreales;Nectriaceae;Fusarium;Fusarium sambucinum species complex;Fusarium asiaticum
bgt_mt_genome:13502-13952	MN935398.1	82.667	75	12	1	270	344	487	560	1.03e-08	74.3	cellular organisms;Eukaryota;Opisthokonta;Fungi;Dikarya;Ascomycota;saccharomyceta;Pezizomycotina;leotiomyceta;sordariomyceta;Sordariomycetes;Hypocreomycetidae;Hypocreales;Nectriaceae;Fusarium;Fusarium sambucinum species complex;Fusarium asiaticum
bgt_mt_genome:13502-13952	MN935399.1	82.667	75	12	1	270	344	487	560	1.03e-08	74.3	cellular organisms;Eukaryota;Opisthokonta;Fungi;Dikarya;Ascomycota;saccharomyceta;Pezizomycotina;leotiomyceta;sordariomyceta;Sordariomycetes;Hypocreomycetidae;Hypocreales;Nectriaceae;Fusarium;Fusarium sambucinum species complex;Fusarium asiaticum
bgt_mt_genome:13502-13952	MN935400.1	82.667	75	12	1	270	344	487	560	1.03e-08	74.3	cellular organisms;Eukaryota;Opisthokonta;Fungi;Dikarya;Ascomycota;saccharomyceta;Pezizomycotina;leotiomyceta;sordariomyceta;Sordariomycetes;Hypocreomycetidae;Hypocreales;Nectriaceae;Fusarium;Fusarium sambucinum species complex;Fusarium asiaticum
bgt_mt_genome:13502-13952	MN935401.1	82.667	75	12	1	270	344	487	560	1.03e-08	74.3	cellular organisms;Eukaryota;Opisthokonta;Fungi;Dikarya;Ascomycota;saccharomyceta;Pezizomycotina;leotiomyceta;sordariomyceta;Sordariomycetes;Hypocreomycetidae;Hypocreales;Nectriaceae;Fusarium;Fusarium sambucinum species complex;Fusarium asiaticum
bgt_mt_genome:13502-13952	MN935402.1	82.667	75	12	1	270	344	487	560	1.03e-08	74.3	cellular organisms;Eukaryota;Opisthokonta;Fungi;Dikarya;Ascomycota;saccharomyceta;Pezizomycotina;leotiomyceta;sordariomyceta;Sordariomycetes;Hypocreomycetidae;Hypocreales;Nectriaceae;Fusarium;Fusarium sambucinum species complex;Fusarium asiaticum
bgt_mt_genome:13502-13952	MN935403.1	82.667	75	12	1	270	344	487	560	1.03e-08	74.3	cellular organisms;Eukaryota;Opisthokonta;Fungi;Dikarya;Ascomycota;saccharomyceta;Pezizomycotina;leotiomyceta;sordariomyceta;Sordariomycetes;Hypocreomycetidae;Hypocreales;Nectriaceae;Fusarium;Fusarium sambucinum species complex;Fusarium asiaticum
bgt_mt_genome:13502-13952	MN935404.1	82.667	75	12	1	270	344	487	560	1.03e-08	74.3	cellular organisms;Eukaryota;Opisthokonta;Fungi;Dikarya;Ascomycota;saccharomyceta;Pezizomycotina;leotiomyceta;sordariomyceta;Sordariomycetes;Hypocreomycetidae;Hypocreales;Nectriaceae;Fusarium;Fusarium sambucinum species complex;Fusarium asiaticum
bgt_mt_genome:13502-13952	MN935405.1	82.667	75	12	1	270	344	487	560	1.03e-08	74.3	cellular organisms;Eukaryota;Opisthokonta;Fungi;Dikarya;Ascomycota;saccharomyceta;Pezizomycotina;leotiomyceta;sordariomyceta;Sordariomycetes;Hypocreomycetidae;Hypocreales;Nectriaceae;Fusarium;Fusarium sambucinum species complex;Fusarium asiaticum
bgt_mt_genome:13502-13952	MN935406.1	82.667	75	12	1	270	344	487	560	1.03e-08	74.3	cellular organisms;Eukaryota;Opisthokonta;Fungi;Dikarya;Ascomycota;saccharomyceta;Pezizomycotina;leotiomyceta;sordariomyceta;Sordariomycetes;Hypocreomycetidae;Hypocreales;Nectriaceae;Fusarium;Fusarium sambucinum species complex;Fusarium asiaticum
bgt_mt_genome:13502-13952	MN935407.1	82.667	75	12	1	270	344	487	560	1.03e-08	74.3	cellular organisms;Eukaryota;Opisthokonta;Fungi;Dikarya;Ascomycota;saccharomyceta;Pezizomycotina;leotiomyceta;sordariomyceta;Sordariomycetes;Hypocreomycetidae;Hypocreales;Nectriaceae;Fusarium;Fusarium sambucinum species complex;Fusarium asiaticum
bgt_mt_genome:13502-13952	MN935408.1	82.667	75	12	1	270	344	487	560	1.03e-08	74.3	cellular organisms;Eukaryota;Opisthokonta;Fungi;Dikarya;Ascomycota;saccharomyceta;Pezizomycotina;leotiomyceta;sordariomyceta;Sordariomycetes;Hypocreomycetidae;Hypocreales;Nectriaceae;Fusarium;Fusarium sambucinum species complex;Fusarium asiaticum
bgt_mt_genome:13502-13952	MN935409.1	82.667	75	12	1	270	344	487	560	1.03e-08	74.3	cellular organisms;Eukaryota;Opisthokonta;Fungi;Dikarya;Ascomycota;saccharomyceta;Pezizomycotina;leotiomyceta;sordariomyceta;Sordariomycetes;Hypocreomycetidae;Hypocreales;Nectriaceae;Fusarium;Fusarium sambucinum species complex;Fusarium asiaticum
bgt_mt_genome:13502-13952	MN935410.1	82.667	75	12	1	270	344	487	560	1.03e-08	74.3	cellular organisms;Eukaryota;Opisthokonta;Fungi;Dikarya;Ascomycota;saccharomyceta;Pezizomycotina;leotiomyceta;sordariomyceta;Sordariomycetes;Hypocreomycetidae;Hypocreales;Nectriaceae;Fusarium;Fusarium sambucinum species complex;Fusarium asiaticum
bgt_mt_genome:13502-13952	MN935411.1	82.667	75	12	1	270	344	487	560	1.03e-08	74.3	cellular organisms;Eukaryota;Opisthokonta;Fungi;Dikarya;Ascomycota;saccharomyceta;Pezizomycotina;leotiomyceta;sordariomyceta;Sordariomycetes;Hypocreomycetidae;Hypocreales;Nectriaceae;Fusarium;Fusarium sambucinum species complex;Fusarium asiaticum
bgt_mt_genome:13502-13952	MN935412.1	82.667	75	12	1	270	344	487	560	1.03e-08	74.3	cellular organisms;Eukaryota;Opisthokonta;Fungi;Dikarya;Ascomycota;saccharomyceta;Pezizomycotina;leotiomyceta;sordariomyceta;Sordariomycetes;Hypocreomycetidae;Hypocreales;Nectriaceae;Fusarium;Fusarium sambucinum species complex;Fusarium asiaticum
bgt_mt_genome:13502-13952	MN935413.1	82.667	75	12	1	270	344	487	560	1.03e-08	74.3	cellular organisms;Eukaryota;Opisthokonta;Fungi;Dikarya;Ascomycota;saccharomyceta;Pezizomycotina;leotiomyceta;sordariomyceta;Sordariomycetes;Hypocreomycetidae;Hypocreales;Nectriaceae;Fusarium;Fusarium sambucinum species complex;Fusarium asiaticum
bgt_mt_genome:13502-13952	MN935414.1	82.667	75	12	1	270	344	487	560	1.03e-08	74.3	cellular organisms;Eukaryota;Opisthokonta;Fungi;Dikarya;Ascomycota;saccharomyceta;Pezizomycotina;leotiomyceta;sordariomyceta;Sordariomycetes;Hypocreomycetidae;Hypocreales;Nectriaceae;Fusarium;Fusarium sambucinum species complex;Fusarium asiaticum
bgt_mt_genome:13502-13952	MN935415.1	82.667	75	12	1	270	344	487	560	1.03e-08	74.3	cellular organisms;Eukaryota;Opisthokonta;Fungi;Dikarya;Ascomycota;saccharomyceta;Pezizomycotina;leotiomyceta;sordariomyceta;Sordariomycetes;Hypocreomycetidae;Hypocreales;Nectriaceae;Fusarium;Fusarium sambucinum species complex;Fusarium asiaticum
bgt_mt_genome:13502-13952	MN935416.1	82.667	75	12	1	270	344	487	560	1.03e-08	74.3	cellular organisms;Eukaryota;Opisthokonta;Fungi;Dikarya;Ascomycota;saccharomyceta;Pezizomycotina;leotiomyceta;sordariomyceta;Sordariomycetes;Hypocreomycetidae;Hypocreales;Nectriaceae;Fusarium;Fusarium sambucinum species complex;Fusarium asiaticum
bgt_mt_genome:13502-13952	MN935417.1	82.667	75	12	1	270	344	487	560	1.03e-08	74.3	cellular organisms;Eukaryota;Opisthokonta;Fungi;Dikarya;Ascomycota;saccharomyceta;Pezizomycotina;leotiomyceta;sordariomyceta;Sordariomycetes;Hypocreomycetidae;Hypocreales;Nectriaceae;Fusarium;Fusarium sambucinum species complex;Fusarium asiaticum
bgt_mt_genome:13502-13952	MN935418.1	82.667	75	12	1	270	344	487	560	1.03e-08	74.3	cellular organisms;Eukaryota;Opisthokonta;Fungi;Dikarya;Ascomycota;saccharomyceta;Pezizomycotina;leotiomyceta;sordariomyceta;Sordariomycetes;Hypocreomycetidae;Hypocreales;Nectriaceae;Fusarium;Fusarium sambucinum species complex;Fusarium asiaticum
bgt_mt_genome:13502-13952	MN935419.1	82.667	75	12	1	270	344	487	560	1.03e-08	74.3	cellular organisms;Eukaryota;Opisthokonta;Fungi;Dikarya;Ascomycota;saccharomyceta;Pezizomycotina;leotiomyceta;sordariomyceta;Sordariomycetes;Hypocreomycetidae;Hypocreales;Nectriaceae;Fusarium;Fusarium sambucinum species complex;Fusarium asiaticum
bgt_mt_genome:13502-13952	MN935420.1	82.667	75	12	1	270	344	487	560	1.03e-08	74.3	cellular organisms;Eukaryota;Opisthokonta;Fungi;Dikarya;Ascomycota;saccharomyceta;Pezizomycotina;leotiomyceta;sordariomyceta;Sordariomycetes;Hypocreomycetidae;Hypocreales;Nectriaceae;Fusarium;Fusarium sambucinum species complex;Fusarium asiaticum
bgt_mt_genome:13502-13952	MN935421.1	82.667	75	12	1	270	344	487	560	1.03e-08	74.3	cellular organisms;Eukaryota;Opisthokonta;Fungi;Dikarya;Ascomycota;saccharomyceta;Pezizomycotina;leotiomyceta;sordariomyceta;Sordariomycetes;Hypocreomycetidae;Hypocreales;Nectriaceae;Fusarium;Fusarium sambucinum species complex;Fusarium asiaticum
bgt_mt_genome:13502-13952	MN935422.1	82.667	75	12	1	270	344	487	560	1.03e-08	74.3	cellular organisms;Eukaryota;Opisthokonta;Fungi;Dikarya;Ascomycota;saccharomyceta;Pezizomycotina;leotiomyceta;sordariomyceta;Sordariomycetes;Hypocreomycetidae;Hypocreales;Nectriaceae;Fusarium;Fusarium sambucinum species complex;Fusarium asiaticum
bgt_mt_genome:13502-13952	MN935423.1	82.667	75	12	1	270	344	487	560	1.03e-08	74.3	cellular organisms;Eukaryota;Opisthokonta;Fungi;Dikarya;Ascomycota;saccharomyceta;Pezizomycotina;leotiomyceta;sordariomyceta;Sordariomycetes;Hypocreomycetidae;Hypocreales;Nectriaceae;Fusarium;Fusarium sambucinum species complex;Fusarium asiaticum
bgt_mt_genome:13502-13952	MN935424.1	82.667	75	12	1	270	344	487	560	1.03e-08	74.3	cellular organisms;Eukaryota;Opisthokonta;Fungi;Dikarya;Ascomycota;saccharomyceta;Pezizomycotina;leotiomyceta;sordariomyceta;Sordariomycetes;Hypocreomycetidae;Hypocreales;Nectriaceae;Fusarium;Fusarium sambucinum species complex;Fusarium asiaticum
bgt_mt_genome:13502-13952	MN935425.1	82.667	75	12	1	270	344	487	560	1.03e-08	74.3	cellular organisms;Eukaryota;Opisthokonta;Fungi;Dikarya;Ascomycota;saccharomyceta;Pezizomycotina;leotiomyceta;sordariomyceta;Sordariomycetes;Hypocreomycetidae;Hypocreales;Nectriaceae;Fusarium;Fusarium sambucinum species complex;Fusarium asiaticum
bgt_mt_genome:13502-13952	MN935426.1	82.667	75	12	1	270	344	487	560	1.03e-08	74.3	cellular organisms;Eukaryota;Opisthokonta;Fungi;Dikarya;Ascomycota;saccharomyceta;Pezizomycotina;leotiomyceta;sordariomyceta;Sordariomycetes;Hypocreomycetidae;Hypocreales;Nectriaceae;Fusarium;Fusarium sambucinum species complex;Fusarium asiaticum
bgt_mt_genome:13502-13952	MN935427.1	82.667	75	12	1	270	344	487	560	1.03e-08	74.3	cellular organisms;Eukaryota;Opisthokonta;Fungi;Dikarya;Ascomycota;saccharomyceta;Pezizomycotina;leotiomyceta;sordariomyceta;Sordariomycetes;Hypocreomycetidae;Hypocreales;Nectriaceae;Fusarium;Fusarium sambucinum species complex;Fusarium asiaticum
bgt_mt_genome:13502-13952	MN935428.1	82.667	75	12	1	270	344	487	560	1.03e-08	74.3	cellular organisms;Eukaryota;Opisthokonta;Fungi;Dikarya;Ascomycota;saccharomyceta;Pezizomycotina;leotiomyceta;sordariomyceta;Sordariomycetes;Hypocreomycetidae;Hypocreales;Nectriaceae;Fusarium;Fusarium sambucinum species complex;Fusarium asiaticum
bgt_mt_genome:13502-13952	MN935429.1	82.667	75	12	1	270	344	487	560	1.03e-08	74.3	cellular organisms;Eukaryota;Opisthokonta;Fungi;Dikarya;Ascomycota;saccharomyceta;Pezizomycotina;leotiomyceta;sordariomyceta;Sordariomycetes;Hypocreomycetidae;Hypocreales;Nectriaceae;Fusarium;Fusarium sambucinum species complex;Fusarium asiaticum
bgt_mt_genome:14552-15302	LR026995.1	99.733	750	0	2	1	750	2366163	2366910	0	1337	cellular organisms;Eukaryota;Opisthokonta;Fungi;Dikarya;Ascomycota;saccharomyceta;Pezizomycotina;leotiomyceta;sordariomyceta;Leotiomycetes;Erysiphales;Erysiphaceae;Blumeria;Blumeria graminis;Blumeria graminis f. sp. tritici
bgt_mt_genome:16202-17252	LR026995.1	99.81	1050	0	2	1	1050	2367811	2368858	0	1878	cellular organisms;Eukaryota;Opisthokonta;Fungi;Dikarya;Ascomycota;saccharomyceta;Pezizomycotina;leotiomyceta;sordariomyceta;Leotiomycetes;Erysiphales;Erysiphaceae;Blumeria;Blumeria graminis;Blumeria graminis f. sp. tritici
bgt_mt_genome:17402-17552	LR026995.1	100	150	0	0	1	150	163041	162892	5.47e-69	271	cellular organisms;Eukaryota;Opisthokonta;Fungi;Dikarya;Ascomycota;saccharomyceta;Pezizomycotina;leotiomyceta;sordariomyceta;Leotiomycetes;Erysiphales;Erysiphaceae;Blumeria;Blumeria graminis;Blumeria graminis f. sp. tritici
bgt_mt_genome:21002-21602	LR026995.1	100	600	0	0	1	600	1250535	1251134	0	1083	cellular organisms;Eukaryota;Opisthokonta;Fungi;Dikarya;Ascomycota;saccharomyceta;Pezizomycotina;leotiomyceta;sordariomyceta;Leotiomycetes;Erysiphales;Erysiphaceae;Blumeria;Blumeria graminis;Blumeria graminis f. sp. tritici
bgt_mt_genome:21752-22952	LR026995.1	99.667	1200	0	4	1	1200	1251285	1252480	0	2132	cellular organisms;Eukaryota;Opisthokonta;Fungi;Dikarya;Ascomycota;saccharomyceta;Pezizomycotina;leotiomyceta;sordariomyceta;Leotiomycetes;Erysiphales;Erysiphaceae;Blumeria;Blumeria graminis;Blumeria graminis f. sp. tritici
bgt_mt_genome:24002-24152	LR026995.1	100	150	0	0	1	150	828835	828984	5.47e-69	271	cellular organisms;Eukaryota;Opisthokonta;Fungi;Dikarya;Ascomycota;saccharomyceta;Pezizomycotina;leotiomyceta;sordariomyceta;Leotiomycetes;Erysiphales;Erysiphaceae;Blumeria;Blumeria graminis;Blumeria graminis f. sp. tritici
bgt_mt_genome:24902-25202	LR026995.1	100	300	0	0	1	300	1397436	1397735	4.68e-150	542	cellular organisms;Eukaryota;Opisthokonta;Fungi;Dikarya;Ascomycota;saccharomyceta;Pezizomycotina;leotiomyceta;sordariomyceta;Leotiomycetes;Erysiphales;Erysiphaceae;Blumeria;Blumeria graminis;Blumeria graminis f. sp. tritici
bgt_mt_genome:25352-25652	LR026995.1	100	300	0	0	1	300	1254879	1255178	4.68e-150	542	cellular organisms;Eukaryota;Opisthokonta;Fungi;Dikarya;Ascomycota;saccharomyceta;Pezizomycotina;leotiomyceta;sordariomyceta;Leotiomycetes;Erysiphales;Erysiphaceae;Blumeria;Blumeria graminis;Blumeria graminis f. sp. tritici
bgt_mt_genome:26552-26702	LR026995.1	100	150	0	0	1	150	1256079	1256228	5.47e-69	271	cellular organisms;Eukaryota;Opisthokonta;Fungi;Dikarya;Ascomycota;saccharomyceta;Pezizomycotina;leotiomyceta;sordariomyceta;Leotiomycetes;Erysiphales;Erysiphaceae;Blumeria;Blumeria graminis;Blumeria graminis f. sp. tritici
bgt_mt_genome:27002-27752	LR026995.1	100	750	0	0	1	750	1256529	1257278	0	1353	cellular organisms;Eukaryota;Opisthokonta;Fungi;Dikarya;Ascomycota;saccharomyceta;Pezizomycotina;leotiomyceta;sordariomyceta;Leotiomycetes;Erysiphales;Erysiphaceae;Blumeria;Blumeria graminis;Blumeria graminis f. sp. tritici
bgt_mt_genome:68702-68852	LR026995.1	100	150	0	0	1	150	1101201	1101052	5.47e-69	271	cellular organisms;Eukaryota;Opisthokonta;Fungi;Dikarya;Ascomycota;saccharomyceta;Pezizomycotina;leotiomyceta;sordariomyceta;Leotiomycetes;Erysiphales;Erysiphaceae;Blumeria;Blumeria graminis;Blumeria graminis f. sp. tritici
bgt_mt_genome:71402-71702	LR026995.1	100	300	0	0	1	300	2584916	2584617	4.68e-150	542	cellular organisms;Eukaryota;Opisthokonta;Fungi;Dikarya;Ascomycota;saccharomyceta;Pezizomycotina;leotiomyceta;sordariomyceta;Leotiomycetes;Erysiphales;Erysiphaceae;Blumeria;Blumeria graminis;Blumeria graminis f. sp. tritici
bgt_mt_genome:90002-90152	LR026995.1	100	150	0	0	1	150	803597	803746	5.47e-69	271	cellular organisms;Eukaryota;Opisthokonta;Fungi;Dikarya;Ascomycota;saccharomyceta;Pezizomycotina;leotiomyceta;sordariomyceta;Leotiomycetes;Erysiphales;Erysiphaceae;Blumeria;Blumeria graminis;Blumeria graminis f. sp. tritici
bgt_mt_genome:98102-98252	LR026995.1	100	150	0	0	1	150	192042	191893	5.47e-69	271	cellular organisms;Eukaryota;Opisthokonta;Fungi;Dikarya;Ascomycota;saccharomyceta;Pezizomycotina;leotiomyceta;sordariomyceta;Leotiomycetes;Erysiphales;Erysiphaceae;Blumeria;Blumeria graminis;Blumeria graminis f. sp. tritici
bgt_mt_genome:98102-98252	FR824698.1	76.978	139	26	1	1	139	6247	6115	1.38e-19	108	cellular organisms;Eukaryota;Sar;Stramenopiles;Oomycota;Albuginales;Albuginaceae;Albugo;Albugo laibachii;Albugo laibachii Nc14
bgt_mt_genome:98102-98252	KY622006.1	82.432	74	13	0	1	74	64902	64975	8.13e-10	76.1	cellular organisms;Eukaryota;Opisthokonta;Fungi;Dikarya;Ascomycota;saccharomyceta;Pezizomycotina;leotiomyceta;sordariomyceta;Sordariomycetes;Hypocreomycetidae;Hypocreales;Ophiocordycipitaceae;Ophiocordyceps;Ophiocordyceps sinensis
bgt_mt_genome:99302-99452	LR026995.1	100	150	0	0	1	150	190842	190693	5.47e-69	271	cellular organisms;Eukaryota;Opisthokonta;Fungi;Dikarya;Ascomycota;saccharomyceta;Pezizomycotina;leotiomyceta;sordariomyceta;Leotiomycetes;Erysiphales;Erysiphaceae;Blumeria;Blumeria graminis;Blumeria graminis f. sp. tritici
bgt_mt_genome:99752-100802	LR026995.1	99.905	1050	0	1	1	1050	1621106	1620058	0	1886	cellular organisms;Eukaryota;Opisthokonta;Fungi;Dikarya;Ascomycota;saccharomyceta;Pezizomycotina;leotiomyceta;sordariomyceta;Leotiomycetes;Erysiphales;Erysiphaceae;Blumeria;Blumeria graminis;Blumeria graminis f. sp. tritici
gcic_mt_genome:33452-34202	FR824792.1	95.213	752	4	4	3	750	1353	630	0	1205	cellular organisms;Eukaryota;Sar;Stramenopiles;Oomycota;Albuginales;Albuginaceae;Albugo;Albugo laibachii;Albugo laibachii Nc14
gcic_mt_genome:33452-34202	FR825464.1	96	50	2	0	664	713	154	105	3.42e-11	82.4	cellular organisms;Eukaryota;Sar;Stramenopiles;Oomycota;Albuginales;Albuginaceae;Albugo;Albugo laibachii;Albugo laibachii Nc14
gcic_mt_genome:33452-34202	FR825653.1	95.745	47	2	0	519	565	346	300	1.45e-09	77	cellular organisms;Eukaryota;Sar;Stramenopiles;Oomycota;Albuginales;Albuginaceae;Albugo;Albugo laibachii;Albugo laibachii Nc14
gcic_mt_genome:33452-34202	FR825985.1	95.833	48	1	1	671	717	137	184	5.07e-09	75.2	cellular organisms;Eukaryota;Sar;Stramenopiles;Oomycota;Albuginales;Albuginaceae;Albugo;Albugo laibachii;Albugo laibachii Nc14
gcic_mt_genome:33452-34202	FR825134.1	100	37	0	0	402	438	1596	1632	7.53e-07	68	cellular organisms;Eukaryota;Sar;Stramenopiles;Oomycota;Albuginales;Albuginaceae;Albugo;Albugo laibachii;Albugo laibachii Nc14
gcic_mt_genome:50552-51002	FR825597.1	98.673	452	1	3	1	450	11	459	0	780	cellular organisms;Eukaryota;Sar;Stramenopiles;Oomycota;Albuginales;Albuginaceae;Albugo;Albugo laibachii;Albugo laibachii Nc14
gcic_mt_genome:50552-51002	FR824971.1	85.294	68	7	3	349	415	2532	2467	4.36e-07	68	cellular organisms;Eukaryota;Sar;Stramenopiles;Oomycota;Albuginales;Albuginaceae;Albugo;Albugo laibachii;Albugo laibachii Nc14
gcic_mt_genome:51302-51902	FR825673.1	98.505	602	7	2	1	600	647	46	0	1039	cellular organisms;Eukaryota;Sar;Stramenopiles;Oomycota;Albuginales;Albuginaceae;Albugo;Albugo laibachii;Albugo laibachii Nc14
gcic_mt_genome:52202-54302	FR825691.1	96.714	639	7	4	275	899	5	643	0	1053	cellular organisms;Eukaryota;Sar;Stramenopiles;Oomycota;Albuginales;Albuginaceae;Albugo;Albugo laibachii;Albugo laibachii Nc14
gcic_mt_genome:52202-54302	FR824980.1	99.744	391	0	1	1136	1526	1657	2046	0	698	cellular organisms;Eukaryota;Sar;Stramenopiles;Oomycota;Albuginales;Albuginaceae;Albugo;Albugo laibachii;Albugo laibachii Nc14
gcic_mt_genome:52202-54302	FR825756.1	97.087	309	1	2	1	301	309	1	5.1e-141	516	cellular organisms;Eukaryota;Sar;Stramenopiles;Oomycota;Albuginales;Albuginaceae;Albugo;Albugo laibachii;Albugo laibachii Nc14
gcic_mt_genome:52202-54302	FR824668.1	94.737	76	1	1	770	845	4862	4934	1.37e-21	118	cellular organisms;Eukaryota;Sar;Stramenopiles;Oomycota;Albuginales;Albuginaceae;Albugo;Albugo laibachii;Albugo laibachii Nc14
gcic_mt_genome:52202-54302	FR824936.1	100	49	0	0	1628	1676	529	577	6.67e-13	89.7	cellular organisms;Eukaryota;Sar;Stramenopiles;Oomycota;Albuginales;Albuginaceae;Albugo;Albugo laibachii;Albugo laibachii Nc14
gcic_mt_genome:52202-54302	FR824588.1	96.296	54	1	1	1623	1676	8033	8085	8.12e-12	86	cellular organisms;Eukaryota;Sar;Stramenopiles;Oomycota;Albuginales;Albuginaceae;Albugo;Albugo laibachii;Albugo laibachii Nc14
gcic_mt_genome:52202-54302	FR826761.1	91.379	58	5	0	798	855	42	99	9.9e-11	83.3	cellular organisms;Eukaryota;Sar;Stramenopiles;Oomycota;Albuginales;Albuginaceae;Albugo;Albugo laibachii;Albugo laibachii Nc14
gcic_mt_genome:52202-54302	FR824879.1	95.652	46	2	0	1479	1524	2062	2017	1.47e-08	75.2	cellular organisms;Eukaryota;Sar;Stramenopiles;Oomycota;Albuginales;Albuginaceae;Albugo;Albugo laibachii;Albugo laibachii Nc14
gcic_mt_genome:52202-54302	FR824802.1	91.667	48	1	1	201	248	3787	3831	2.18e-06	68	cellular organisms;Eukaryota;Sar;Stramenopiles;Oomycota;Albuginales;Albuginaceae;Albugo;Albugo laibachii;Albugo laibachii Nc14
gcic_mt_genome:82052-82502	FR825427.1	98.706	309	0	2	1	305	309	1	1.09e-147	535	cellular organisms;Eukaryota;Sar;Stramenopiles;Oomycota;Albuginales;Albuginaceae;Albugo;Albugo laibachii;Albugo laibachii Nc14
gcic_mt_genome:82052-82502	FR825214.1	96.04	101	0	1	350	450	1396	1300	7.37e-36	164	cellular organisms;Eukaryota;Sar;Stramenopiles;Oomycota;Albuginales;Albuginaceae;Albugo;Albugo laibachii;Albugo laibachii Nc14
gcic_mt_genome:82052-82502	FR824999.1	85	80	9	1	276	352	2325	2246	1.33e-13	89.7	cellular organisms;Eukaryota;Sar;Stramenopiles;Oomycota;Albuginales;Albuginaceae;Albugo;Albugo laibachii;Albugo laibachii Nc14
gcic_mt_genome:83252-83852	FR825214.1	99.275	552	4	0	1	552	552	1	0	978	cellular organisms;Eukaryota;Sar;Stramenopiles;Oomycota;Albuginales;Albuginaceae;Albugo;Albugo laibachii;Albugo laibachii Nc14
gcic_mt_genome:83252-83852	FR826347.1	100	78	0	0	523	600	363	286	3.29e-29	141	cellular organisms;Eukaryota;Sar;Stramenopiles;Oomycota;Albuginales;Albuginaceae;Albugo;Albugo laibachii;Albugo laibachii Nc14
gcic_mt_genome:83252-83852	FR824885.1	88.333	60	5	2	28	85	1575	1634	1.7e-07	70.7	cellular organisms;Eukaryota;Sar;Stramenopiles;Oomycota;Albuginales;Albuginaceae;Albugo;Albugo laibachii;Albugo laibachii Nc14
gcic_mt_genome:83252-83852	FR824936.1	93.023	43	3	0	27	69	1700	1742	7.25e-06	65.3	cellular organisms;Eukaryota;Sar;Stramenopiles;Oomycota;Albuginales;Albuginaceae;Albugo;Albugo laibachii;Albugo laibachii Nc14
gcic_mt_genome:83252-83852	FR825444.1	89.583	48	5	0	23	70	448	401	7.25e-06	65.3	cellular organisms;Eukaryota;Sar;Stramenopiles;Oomycota;Albuginales;Albuginaceae;Albugo;Albugo laibachii;Albugo laibachii Nc14
gcic_mt_genome:84452-84902	FR826586.1	88.608	316	13	3	157	449	316	1	7.35e-112	416	cellular organisms;Eukaryota;Sar;Stramenopiles;Oomycota;Albuginales;Albuginaceae;Albugo;Albugo laibachii;Albugo laibachii Nc14
gcic_mt_genome:84452-84902	FR825959.1	97.714	175	2	2	1	174	176	3	2.11e-74	291	cellular organisms;Eukaryota;Sar;Stramenopiles;Oomycota;Albuginales;Albuginaceae;Albugo;Albugo laibachii;Albugo laibachii Nc14
gcic_mt_genome:84452-84902	FR824836.1	89.474	76	5	2	203	276	1312	1386	3.14e-15	96	cellular organisms;Eukaryota;Sar;Stramenopiles;Oomycota;Albuginales;Albuginaceae;Albugo;Albugo laibachii;Albugo laibachii Nc14
gcic_mt_genome:84452-84902	FR825108.1	89.189	74	6	2	203	276	868	797	3.82e-14	91.5	cellular organisms;Eukaryota;Sar;Stramenopiles;Oomycota;Albuginales;Albuginaceae;Albugo;Albugo laibachii;Albugo laibachii Nc14
gcic_mt_genome:84452-84902	FR826038.1	90.769	65	5	1	212	276	364	427	4.66e-13	87.8	cellular organisms;Eukaryota;Sar;Stramenopiles;Oomycota;Albuginales;Albuginaceae;Albugo;Albugo laibachii;Albugo laibachii Nc14
gcic_mt_genome:115202-116102	FR825752.1	99.279	416	0	2	483	897	593	180	0	731	cellular organisms;Eukaryota;Sar;Stramenopiles;Oomycota;Albuginales;Albuginaceae;Albugo;Albugo laibachii;Albugo laibachii Nc14
gcic_mt_genome:115202-116102	FR825430.1	97.975	395	7	1	1	394	400	6	0	673	cellular organisms;Eukaryota;Sar;Stramenopiles;Oomycota;Albuginales;Albuginaceae;Albugo;Albugo laibachii;Albugo laibachii Nc14
gcic_mt_genome:115202-116102	FR824864.1	88.119	101	3	2	360	458	664	757	1.11e-24	128	cellular organisms;Eukaryota;Sar;Stramenopiles;Oomycota;Albuginales;Albuginaceae;Albugo;Albugo laibachii;Albugo laibachii Nc14
gcic_mt_genome:122702-123002	FR825225.1	99.003	301	2	1	1	300	804	1104	3.6e-145	526	cellular organisms;Eukaryota;Sar;Stramenopiles;Oomycota;Albuginales;Albuginaceae;Albugo;Albugo laibachii;Albugo laibachii Nc14
gcic_mt_genome:122702-123002	FR824736.1	100	43	0	0	96	138	1515	1557	1.54e-10	78.8	cellular organisms;Eukaryota;Sar;Stramenopiles;Oomycota;Albuginales;Albuginaceae;Albugo;Albugo laibachii;Albugo laibachii Nc14
gcic_mt_genome:123152-124652	FR825322.1	99.367	948	4	2	553	1500	1	946	0	1676	cellular organisms;Eukaryota;Sar;Stramenopiles;Oomycota;Albuginales;Albuginaceae;Albugo;Albugo laibachii;Albugo laibachii Nc14
gcic_mt_genome:123152-124652	FR825225.1	97.458	118	0	2	1	118	1255	1369	1.54e-44	194	cellular organisms;Eukaryota;Sar;Stramenopiles;Oomycota;Albuginales;Albuginaceae;Albugo;Albugo laibachii;Albugo laibachii Nc14
gcic_mt_genome:123152-124652	FR825007.1	88.66	97	7	2	158	252	556	462	2.79e-22	121	cellular organisms;Eukaryota;Sar;Stramenopiles;Oomycota;Albuginales;Albuginaceae;Albugo;Albugo laibachii;Albugo laibachii Nc14
gcic_mt_genome:123152-124652	FR824871.1	80.645	93	3	2	158	250	37	114	1.35e-13	92.4	cellular organisms;Eukaryota;Sar;Stramenopiles;Oomycota;Albuginales;Albuginaceae;Albugo;Albugo laibachii;Albugo laibachii Nc14
gcic_mt_genome:123152-124652	FR824668.1	80.46	87	2	2	158	244	3915	3986	5.76e-12	86	cellular organisms;Eukaryota;Sar;Stramenopiles;Oomycota;Albuginales;Albuginaceae;Albugo;Albugo laibachii;Albugo laibachii Nc14
gcic_mt_genome:123152-124652	FR824864.1	82.5	80	9	3	163	238	759	681	3.63e-08	73.4	cellular organisms;Eukaryota;Sar;Stramenopiles;Oomycota;Albuginales;Albuginaceae;Albugo;Albugo laibachii;Albugo laibachii Nc14
gcic_mt_genome:124802-124952	FR825322.1	78.889	90	7	4	25	113	1044	1122	3.46e-08	70.7	cellular organisms;Eukaryota;Sar;Stramenopiles;Oomycota;Albuginales;Albuginaceae;Albugo;Albugo laibachii;Albugo laibachii Nc14
gcic_mt_genome:125402-125852	FR825044.1	98.013	453	3	3	1	450	452	901	0	769	cellular organisms;Eukaryota;Sar;Stramenopiles;Oomycota;Albuginales;Albuginaceae;Albugo;Albugo laibachii;Albugo laibachii Nc14
gcic_mt_genome:125402-125852	FR824872.1	91.525	59	5	0	274	332	1478	1420	5.67e-12	85.1	cellular organisms;Eukaryota;Sar;Stramenopiles;Oomycota;Albuginales;Albuginaceae;Albugo;Albugo laibachii;Albugo laibachii Nc14
gcic_mt_genome:125402-125852	FR824901.1	96.078	51	0	1	277	327	248	296	6.91e-11	81.5	cellular organisms;Eukaryota;Sar;Stramenopiles;Oomycota;Albuginales;Albuginaceae;Albugo;Albugo laibachii;Albugo laibachii Nc14
gcic_mt_genome:127352-128852	FR825007.1	96.402	1501	14	4	1	1500	2063	602	0	2482	cellular organisms;Eukaryota;Sar;Stramenopiles;Oomycota;Albuginales;Albuginaceae;Albugo;Albugo laibachii;Albugo laibachii Nc14
gcic_mt_genome:127352-128852	FR824864.1	81.905	105	6	4	930	1024	671	772	9.12e-16	98.7	cellular organisms;Eukaryota;Sar;Stramenopiles;Oomycota;Albuginales;Albuginaceae;Albugo;Albugo laibachii;Albugo laibachii Nc14
gcic_mt_genome:127352-128852	FR824999.1	86.076	79	2	2	915	991	1846	1775	3.88e-14	93.3	cellular organisms;Eukaryota;Sar;Stramenopiles;Oomycota;Albuginales;Albuginaceae;Albugo;Albugo laibachii;Albugo laibachii Nc14
gcic_mt_genome:127352-128852	FR824668.1	91.935	62	4	1	940	1001	3980	3920	5.76e-12	86.9	cellular organisms;Eukaryota;Sar;Stramenopiles;Oomycota;Albuginales;Albuginaceae;Albugo;Albugo laibachii;Albugo laibachii Nc14
gcic_mt_genome:127352-128852	FR824871.1	90.323	62	5	1	940	1001	102	42	7.01e-11	82.4	cellular organisms;Eukaryota;Sar;Stramenopiles;Oomycota;Albuginales;Albuginaceae;Albugo;Albugo laibachii;Albugo laibachii Nc14
gcic_mt_genome:140102-140702	FR824668.1	98.502	601	6	2	1	600	6815	7413	0	1038	cellular organisms;Eukaryota;Sar;Stramenopiles;Oomycota;Albuginales;Albuginaceae;Albugo;Albugo laibachii;Albugo laibachii Nc14
gcic_mt_genome:140102-140702	FR824872.1	97.368	38	1	0	205	242	2067	2030	7.25e-06	65.3	cellular organisms;Eukaryota;Sar;Stramenopiles;Oomycota;Albuginales;Albuginaceae;Albugo;Albugo laibachii;Albugo laibachii Nc14
gcic_mt_genome:142202-143402	FR825111.1	95.052	869	3	10	335	1200	1530	699	0	1365	cellular organisms;Eukaryota;Sar;Stramenopiles;Oomycota;Albuginales;Albuginaceae;Albugo;Albugo laibachii;Albugo laibachii Nc14
gcic_mt_genome:142202-143402	FR826061.1	97.727	44	1	0	653	696	447	404	8.28e-09	76.1	cellular organisms;Eukaryota;Sar;Stramenopiles;Oomycota;Albuginales;Albuginaceae;Albugo;Albugo laibachii;Albugo laibachii Nc14
gcic_mt_genome:142202-143402	FR824668.1	93.75	48	3	0	649	696	2271	2224	2.89e-08	74.3	cellular organisms;Eukaryota;Sar;Stramenopiles;Oomycota;Albuginales;Albuginaceae;Albugo;Albugo laibachii;Albugo laibachii Nc14
gcic_mt_genome:142202-143402	FR824802.1	95.455	44	2	0	648	691	4057	4100	1.01e-07	71.6	cellular organisms;Eukaryota;Sar;Stramenopiles;Oomycota;Albuginales;Albuginaceae;Albugo;Albugo laibachii;Albugo laibachii Nc14
gcic_mt_genome:142202-143402	FR824885.1	93.478	46	3	0	652	697	1619	1574	3.52e-07	70.7	cellular organisms;Eukaryota;Sar;Stramenopiles;Oomycota;Albuginales;Albuginaceae;Albugo;Albugo laibachii;Albugo laibachii Nc14
gcic_mt_genome:143552-143852	FR825111.1	98.35	303	2	1	1	300	548	246	4.39e-144	523	cellular organisms;Eukaryota;Sar;Stramenopiles;Oomycota;Albuginales;Albuginaceae;Albugo;Albugo laibachii;Albugo laibachii Nc14
gcic_mt_genome:144152-144302	FR824872.1	97.196	107	2	1	12	117	3586	3480	3.23e-40	177	cellular organisms;Eukaryota;Sar;Stramenopiles;Oomycota;Albuginales;Albuginaceae;Albugo;Albugo laibachii;Albugo laibachii Nc14
gcic_mt_genome:144452-144752	FR824872.1	97.02	302	1	4	1	300	3304	3009	2.13e-135	494	cellular organisms;Eukaryota;Sar;Stramenopiles;Oomycota;Albuginales;Albuginaceae;Albugo;Albugo laibachii;Albugo laibachii Nc14
gcic_mt_genome:144452-144752	FR826322.1	97.436	39	1	0	207	245	330	368	9.72e-07	67.1	cellular organisms;Eukaryota;Sar;Stramenopiles;Oomycota;Albuginales;Albuginaceae;Albugo;Albugo laibachii;Albugo laibachii Nc14
gcic_mt_genome:145352-145502	FR824872.1	88.35	103	3	3	1	96	2617	2517	1.47e-25	127	cellular organisms;Eukaryota;Sar;Stramenopiles;Oomycota;Albuginales;Albuginaceae;Albugo;Albugo laibachii;Albugo laibachii Nc14
gcic_mt_genome:145802-145952	FR824872.1	96.078	153	3	1	1	150	2305	2153	6.24e-62	248	cellular organisms;Eukaryota;Sar;Stramenopiles;Oomycota;Albuginales;Albuginaceae;Albugo;Albugo laibachii;Albugo laibachii Nc14
gcic_mt_genome:146102-147752	FR824872.1	93.909	1609	12	15	1	1595	2002	466	0	2470	cellular organisms;Eukaryota;Sar;Stramenopiles;Oomycota;Albuginales;Albuginaceae;Albugo;Albugo laibachii;Albugo laibachii Nc14
gcic_mt_genome:146102-147752	FR825044.1	90.722	97	8	1	518	614	690	785	1.7e-25	132	cellular organisms;Eukaryota;Sar;Stramenopiles;Oomycota;Albuginales;Albuginaceae;Albugo;Albugo laibachii;Albugo laibachii Nc14
gcic_mt_genome:146102-147752	FR824676.1	88	100	9	2	107	205	3640	3543	3.08e-22	121	cellular organisms;Eukaryota;Sar;Stramenopiles;Oomycota;Albuginales;Albuginaceae;Albugo;Albugo laibachii;Albugo laibachii Nc14
gcic_mt_genome:146102-147752	FR827006.1	96.552	58	1	1	121	177	209	266	4.28e-14	93.3	cellular organisms;Eukaryota;Sar;Stramenopiles;Oomycota;Albuginales;Albuginaceae;Albugo;Albugo laibachii;Albugo laibachii Nc14
gcic_mt_genome:146102-147752	FR824901.1	96.429	56	1	1	559	613	248	303	5.21e-13	89.7	cellular organisms;Eukaryota;Sar;Stramenopiles;Oomycota;Albuginales;Albuginaceae;Albugo;Albugo laibachii;Albugo laibachii Nc14
gcic_mt_genome:148352-148652	FR824981.1	98.913	92	1	0	1	92	2336	2245	1.64e-35	162	cellular organisms;Eukaryota;Sar;Stramenopiles;Oomycota;Albuginales;Albuginaceae;Albugo;Albugo laibachii;Albugo laibachii Nc14
gcic_mt_genome:149552-151786	FR824981.1	98.767	1054	2	6	15	1059	1370	319	0	1826	cellular organisms;Eukaryota;Sar;Stramenopiles;Oomycota;Albuginales;Albuginaceae;Albugo;Albugo laibachii;Albugo laibachii Nc14
gcic_mt_genome:149552-151786	FR825723.1	95.866	629	5	6	1493	2116	618	6	0	1010	cellular organisms;Eukaryota;Sar;Stramenopiles;Oomycota;Albuginales;Albuginaceae;Albugo;Albugo laibachii;Albugo laibachii Nc14
gcic_mt_genome:149552-151786	FR826830.1	94.231	52	3	0	517	568	279	228	3.68e-10	81.5	cellular organisms;Eukaryota;Sar;Stramenopiles;Oomycota;Albuginales;Albuginaceae;Albugo;Albugo laibachii;Albugo laibachii Nc14
gcic_mt_genome:149552-151786	FR824834.1	93.878	49	3	0	523	571	196	148	1.56e-08	76.1	cellular organisms;Eukaryota;Sar;Stramenopiles;Oomycota;Albuginales;Albuginaceae;Albugo;Albugo laibachii;Albugo laibachii Nc14
gcic_mt_genome:149552-151786	FR825663.1	86.885	61	6	1	520	580	152	210	1.91e-07	72.5	cellular organisms;Eukaryota;Sar;Stramenopiles;Oomycota;Albuginales;Albuginaceae;Albugo;Albugo laibachii;Albugo laibachii Nc14
gcic_mt_genome:149552-151786	FR826579.1	92	50	3	1	2022	2071	56	8	6.65e-07	69.8	cellular organisms;Eukaryota;Sar;Stramenopiles;Oomycota;Albuginales;Albuginaceae;Albugo;Albugo laibachii;Albugo laibachii Nc14
gcic_mt_genome:162752-163052	FR824936.1	100	300	0	0	1	300	155	454	4.68e-150	542	cellular organisms;Eukaryota;Sar;Stramenopiles;Oomycota;Albuginales;Albuginaceae;Albugo;Albugo laibachii;Albugo laibachii Nc14
gcic_mt_genome:162752-163052	FR824676.1	100	43	0	0	117	159	4980	4938	1.54e-10	78.8	cellular organisms;Eukaryota;Sar;Stramenopiles;Oomycota;Albuginales;Albuginaceae;Albugo;Albugo laibachii;Albugo laibachii Nc14
gcic_mt_genome:163202-163652	FR824936.1	93.911	427	4	3	31	450	622	1033	0	660	cellular organisms;Eukaryota;Sar;Stramenopiles;Oomycota;Albuginales;Albuginaceae;Albugo;Albugo laibachii;Albugo laibachii Nc14
gcic_mt_genome:163202-163652	FR825333.1	97.826	46	1	0	324	369	905	860	2.41e-10	79.7	cellular organisms;Eukaryota;Sar;Stramenopiles;Oomycota;Albuginales;Albuginaceae;Albugo;Albugo laibachii;Albugo laibachii Nc14
gcic_mt_genome:163202-163652	FR824884.1	81.609	87	11	3	281	362	3276	3190	8.42e-10	77	cellular organisms;Eukaryota;Sar;Stramenopiles;Oomycota;Albuginales;Albuginaceae;Albugo;Albugo laibachii;Albugo laibachii Nc14
gcic_mt_genome:164102-166052	FR824936.1	91.435	829	7	6	746	1572	2092	2858	0	1206	cellular organisms;Eukaryota;Sar;Stramenopiles;Oomycota;Albuginales;Albuginaceae;Albugo;Albugo laibachii;Albugo laibachii Nc14
gcic_mt_genome:164102-166052	FR826061.1	95.872	218	2	3	1734	1946	447	232	5.06e-90	346	cellular organisms;Eukaryota;Sar;Stramenopiles;Oomycota;Albuginales;Albuginaceae;Albugo;Albugo laibachii;Albugo laibachii Nc14
gcic_mt_genome:164102-166052	FR826528.1	100	73	0	0	905	977	136	208	5.79e-26	132	cellular organisms;Eukaryota;Sar;Stramenopiles;Oomycota;Albuginales;Albuginaceae;Albugo;Albugo laibachii;Albugo laibachii Nc14
gcic_mt_genome:164102-166052	FR824676.1	100	60	0	0	918	977	4206	4147	6.6e-19	109	cellular organisms;Eukaryota;Sar;Stramenopiles;Oomycota;Albuginales;Albuginaceae;Albugo;Albugo laibachii;Albugo laibachii Nc14
gcic_mt_genome:164102-166052	FR824668.1	83.505	97	8	2	1331	1421	3750	3844	9.8e-17	102	cellular organisms;Eukaryota;Sar;Stramenopiles;Oomycota;Albuginales;Albuginaceae;Albugo;Albugo laibachii;Albugo laibachii Nc14
gcic_mt_genome:164102-166052	FR824999.1	91.525	59	5	0	216	274	1277	1219	2.63e-11	85.1	cellular organisms;Eukaryota;Sar;Stramenopiles;Oomycota;Albuginales;Albuginaceae;Albugo;Albugo laibachii;Albugo laibachii Nc14
gcic_mt_genome:164102-166052	FR824588.1	95.455	44	2	0	223	266	2613	2570	1.66e-07	71.6	cellular organisms;Eukaryota;Sar;Stramenopiles;Oomycota;Albuginales;Albuginaceae;Albugo;Albugo laibachii;Albugo laibachii Nc14
gcic_mt_genome:164102-166052	FR825007.1	95.455	44	2	0	224	267	1419	1376	1.66e-07	71.6	cellular organisms;Eukaryota;Sar;Stramenopiles;Oomycota;Albuginales;Albuginaceae;Albugo;Albugo laibachii;Albugo laibachii Nc14
gcic_mt_genome:164102-166052	FR825959.1	97.561	41	1	0	216	256	41	1	5.79e-07	70.7	cellular organisms;Eukaryota;Sar;Stramenopiles;Oomycota;Albuginales;Albuginaceae;Albugo;Albugo laibachii;Albugo laibachii Nc14
gcic_mt_genome:164102-166052	FR824611.1	91.837	49	3	1	1730	1777	7978	8026	2.02e-06	68	cellular organisms;Eukaryota;Sar;Stramenopiles;Oomycota;Albuginales;Albuginaceae;Albugo;Albugo laibachii;Albugo laibachii Nc14
gcic_mt_genome:166202-167102	FR825657.1	98.936	470	3	2	433	900	1	470	0	819	cellular organisms;Eukaryota;Sar;Stramenopiles;Oomycota;Albuginales;Albuginaceae;Albugo;Albugo laibachii;Albugo laibachii Nc14
gcic_mt_genome:166202-167102	FR826579.1	98.095	315	5	1	149	462	315	1	1.87e-148	538	cellular organisms;Eukaryota;Sar;Stramenopiles;Oomycota;Albuginales;Albuginaceae;Albugo;Albugo laibachii;Albugo laibachii Nc14
gcic_mt_genome:166202-167102	FR826061.1	98.63	73	1	0	1	73	73	1	1.11e-24	128	cellular organisms;Eukaryota;Sar;Stramenopiles;Oomycota;Albuginales;Albuginaceae;Albugo;Albugo laibachii;Albugo laibachii Nc14
gcic_mt_genome:167252-167702	FR826830.1	98.944	284	1	1	26	309	283	2	2.74e-136	497	cellular organisms;Eukaryota;Sar;Stramenopiles;Oomycota;Albuginales;Albuginaceae;Albugo;Albugo laibachii;Albugo laibachii Nc14
gcic_mt_genome:167252-167702	FR824901.1	98.148	54	1	0	397	450	1	54	1.1e-14	94.2	cellular organisms;Eukaryota;Sar;Stramenopiles;Oomycota;Albuginales;Albuginaceae;Albugo;Albugo laibachii;Albugo laibachii Nc14
gcic_mt_genome:167252-167702	FR825657.1	98.214	56	0	1	1	55	621	676	1.1e-14	94.2	cellular organisms;Eukaryota;Sar;Stramenopiles;Oomycota;Albuginales;Albuginaceae;Albugo;Albugo laibachii;Albugo laibachii Nc14
gcic_mt_genome:167252-167702	FR824834.1	100	47	0	0	34	80	198	152	1.63e-12	86	cellular organisms;Eukaryota;Sar;Stramenopiles;Oomycota;Albuginales;Albuginaceae;Albugo;Albugo laibachii;Albugo laibachii Nc14
gcic_mt_genome:167252-167702	FR824981.1	94.231	52	3	0	30	81	865	814	6.91e-11	81.5	cellular organisms;Eukaryota;Sar;Stramenopiles;Oomycota;Albuginales;Albuginaceae;Albugo;Albugo laibachii;Albugo laibachii Nc14
gcic_mt_genome:167852-168152	FR824901.1	89.769	303	1	4	1	300	205	480	4.69e-112	416	cellular organisms;Eukaryota;Sar;Stramenopiles;Oomycota;Albuginales;Albuginaceae;Albugo;Albugo laibachii;Albugo laibachii Nc14
gcic_mt_genome:167852-168152	FR825044.1	93.548	93	1	2	28	118	691	780	6.54e-28	137	cellular organisms;Eukaryota;Sar;Stramenopiles;Oomycota;Albuginales;Albuginaceae;Albugo;Albugo laibachii;Albugo laibachii Nc14
gcic_mt_genome:167852-168152	FR824872.1	96.429	56	1	1	70	125	1475	1421	8.52e-14	89.7	cellular organisms;Eukaryota;Sar;Stramenopiles;Oomycota;Albuginales;Albuginaceae;Albugo;Albugo laibachii;Albugo laibachii Nc14
gcic_mt_genome:168902-169052	FR824901.1	88.667	150	2	1	1	150	1150	1284	2.33e-48	204	cellular organisms;Eukaryota;Sar;Stramenopiles;Oomycota;Albuginales;Albuginaceae;Albugo;Albugo laibachii;Albugo laibachii Nc14
gcic_mt_genome:169202-169502	FR824901.1	99.333	300	2	0	1	300	1439	1738	2.43e-147	533	cellular organisms;Eukaryota;Sar;Stramenopiles;Oomycota;Albuginales;Albuginaceae;Albugo;Albugo laibachii;Albugo laibachii Nc14
gcic_mt_genome:169652-169802	FR824901.1	94.702	151	1	2	1	150	1869	2013	1.37e-57	234	cellular organisms;Eukaryota;Sar;Stramenopiles;Oomycota;Albuginales;Albuginaceae;Albugo;Albugo laibachii;Albugo laibachii Nc14
gcic_mt_genome:169952-170402	FR824901.1	95.354	452	3	5	1	450	2164	2599	0	715	cellular organisms;Eukaryota;Sar;Stramenopiles;Oomycota;Albuginales;Albuginaceae;Albugo;Albugo laibachii;Albugo laibachii Nc14
gcic_mt_genome:169952-170402	FR824836.1	84.507	71	6	2	28	96	1629	1696	2.94e-09	75.2	cellular organisms;Eukaryota;Sar;Stramenopiles;Oomycota;Albuginales;Albuginaceae;Albugo;Albugo laibachii;Albugo laibachii Nc14
gcic_mt_genome:169952-170402	FR825214.1	97.674	43	1	0	51	93	526	484	1.03e-08	74.3	cellular organisms;Eukaryota;Sar;Stramenopiles;Oomycota;Albuginales;Albuginaceae;Albugo;Albugo laibachii;Albugo laibachii Nc14
gcic_mt_genome:169952-170402	LR131918.1	80.952	84	6	5	120	200	15102022	15102098	1.52e-06	67.1	cellular organisms;Eukaryota;Opisthokonta;Metazoa;Eumetazoa;Bilateria;Deuterostomia;Chordata;Craniata;Vertebrata;Gnathostomata;Teleostomi;Euteleostomi;Actinopterygii;Actinopteri;Neopterygii;Teleostei;Osteoglossocephalai;Clupeocephala;Euteleosteomorpha;Neoteleostei;Eurypterygia;Ctenosquamata;Acanthomorphata;Euacanthomorphacea;Percomorphaceae;Eupercaria;Perciformes;Notothenioidei;Bovichtidae;Cottop…
gcic_mt_genome:169952-170402	FR824936.1	91.304	46	4	0	51	96	1700	1745	1.52e-06	66.2	cellular organisms;Eukaryota;Sar;Stramenopiles;Oomycota;Albuginales;Albuginaceae;Albugo;Albugo laibachii;Albugo laibachii Nc14
gcic_mt_genome:169952-170402	FR825444.1	93.023	43	3	0	51	93	444	402	5.31e-06	65.3	cellular organisms;Eukaryota;Sar;Stramenopiles;Oomycota;Albuginales;Albuginaceae;Albugo;Albugo laibachii;Albugo laibachii Nc14
gcic_mt_genome:170702-172202	FR825333.1	92.95	539	22	5	514	1042	1106	574	0	793	cellular organisms;Eukaryota;Sar;Stramenopiles;Oomycota;Albuginales;Albuginaceae;Albugo;Albugo laibachii;Albugo laibachii Nc14
gcic_mt_genome:170702-172202	FR824901.1	95.177	311	4	4	1	304	2900	3206	1.75e-132	486	cellular organisms;Eukaryota;Sar;Stramenopiles;Oomycota;Albuginales;Albuginaceae;Albugo;Albugo laibachii;Albugo laibachii Nc14
gcic_mt_genome:170702-172202	FR824936.1	98.246	57	1	0	719	775	902	958	9.12e-16	99.6	cellular organisms;Eukaryota;Sar;Stramenopiles;Oomycota;Albuginales;Albuginaceae;Albugo;Albugo laibachii;Albugo laibachii Nc14
gcic_mt_genome:173102-174902	FR824884.1	95.178	1431	11	9	373	1800	3136	1761	0	2282	cellular organisms;Eukaryota;Sar;Stramenopiles;Oomycota;Albuginales;Albuginaceae;Albugo;Albugo laibachii;Albugo laibachii Nc14
gcic_mt_genome:173102-174902	FR824871.1	100	52	0	0	1171	1222	254	305	1.34e-14	95.1	cellular organisms;Eukaryota;Sar;Stramenopiles;Oomycota;Albuginales;Albuginaceae;Albugo;Albugo laibachii;Albugo laibachii Nc14
gcic_mt_genome:173102-174902	LR597564.1	84.884	86	12	1	723	807	29139989	29140074	4.68e-14	94.2	cellular organisms;Eukaryota;Opisthokonta;Metazoa;Eumetazoa;Bilateria;Deuterostomia;Chordata;Craniata;Vertebrata;Gnathostomata;Teleostomi;Euteleostomi;Actinopterygii;Actinopteri;Neopterygii;Teleostei;Osteoglossocephalai;Clupeocephala;Euteleosteomorpha;Neoteleostei;Eurypterygia;Ctenosquamata;Acanthomorphata;Euacanthomorphacea;Holocentrimorphaceae;Holocentriformes;Holocentridae;Myripristinae;Myripr…
gcic_mt_genome:173102-174902	LR584429.1	92.063	63	3	1	723	783	21947698	21947636	5.7e-13	89.7	cellular organisms;Eukaryota;Opisthokonta;Metazoa;Eumetazoa;Bilateria;Deuterostomia;Chordata;Craniata;Vertebrata;Gnathostomata;Teleostomi;Euteleostomi;Actinopterygii;Actinopteri;Neopterygii;Teleostei;Osteoglossocephalai;Clupeocephala;Euteleosteomorpha;Protacanthopterygii;Salmoniformes;Salmonidae;Salmoninae;Salmo;Salmo trutta
gcic_mt_genome:173102-174902	FR824936.1	83.908	87	11	2	146	232	857	940	1.99e-12	88.7	cellular organisms;Eukaryota;Sar;Stramenopiles;Oomycota;Albuginales;Albuginaceae;Albugo;Albugo laibachii;Albugo laibachii Nc14
gcic_mt_genome:173102-174902	CP050568.1	89.062	64	3	1	723	782	42308967	42309030	2.42e-11	84.2	cellular organisms;Eukaryota;Opisthokonta;Metazoa;Eumetazoa;Bilateria;Deuterostomia;Chordata;Craniata;Vertebrata;Gnathostomata;Teleostomi;Euteleostomi;Sarcopterygii;Dipnotetrapodomorpha;Tetrapoda;Amniota;Mammalia;Theria;Eutheria;Boreoeutheria;Laurasiatheria;Carnivora;Caniformia;Canidae;Canis;Canis lupus;Canis lupus familiaris
gcic_mt_genome:173102-174902	CP050633.1	89.062	64	3	1	723	782	42288425	42288488	2.42e-11	84.2	cellular organisms;Eukaryota;Opisthokonta;Metazoa;Eumetazoa;Bilateria;Deuterostomia;Chordata;Craniata;Vertebrata;Gnathostomata;Teleostomi;Euteleostomi;Sarcopterygii;Dipnotetrapodomorpha;Tetrapoda;Amniota;Mammalia;Theria;Eutheria;Boreoeutheria;Laurasiatheria;Carnivora;Caniformia;Canidae;Canis;Canis lupus;Canis lupus familiaris
gcic_mt_genome:173102-174902	AP022707.1	88.889	63	7	0	722	784	12661303	12661241	8.46e-11	83.3	cellular organisms;Eukaryota;Opisthokonta;Metazoa;Eumetazoa;Bilateria;Deuterostomia;Chordata;Craniata;Vertebrata;Gnathostomata;Teleostomi;Euteleostomi;Actinopterygii;Actinopteri;Neopterygii;Teleostei;Osteoglossocephalai;Clupeocephala;Euteleosteomorpha;Neoteleostei;Eurypterygia;Ctenosquamata;Acanthomorphata;Euacanthomorphacea;Percomorphaceae;Eupercaria;Perciformes;Serranoidei;Serranidae;Epinepheli…
gcic_mt_genome:173102-174902	LR738607.1	87.5	64	4	1	723	782	19687190	19687127	1.03e-09	79.7	cellular organisms;Eukaryota;Opisthokonta;Metazoa;Eumetazoa;Bilateria;Deuterostomia;Chordata;Craniata;Vertebrata;Gnathostomata;Teleostomi;Euteleostomi;Sarcopterygii;Dipnotetrapodomorpha;Tetrapoda;Amniota;Mammalia;Theria;Eutheria;Boreoeutheria;Euarchontoglires;Glires;Rodentia;Sciuromorpha;Sciuridae;Sciurinae;Sciurini;Sciurus;Sciurus carolinensis
gcic_mt_genome:173102-174902	FR824999.1	89.394	66	2	4	1129	1192	1142	1080	1.25e-08	75.2	cellular organisms;Eukaryota;Sar;Stramenopiles;Oomycota;Albuginales;Albuginaceae;Albugo;Albugo laibachii;Albugo laibachii Nc14
gcic_mt_genome:173102-174902	CP050569.1	87.931	58	7	0	725	782	14344976	14345033	4.38e-08	74.3	cellular organisms;Eukaryota;Opisthokonta;Metazoa;Eumetazoa;Bilateria;Deuterostomia;Chordata;Craniata;Vertebrata;Gnathostomata;Teleostomi;Euteleostomi;Sarcopterygii;Dipnotetrapodomorpha;Tetrapoda;Amniota;Mammalia;Theria;Eutheria;Boreoeutheria;Laurasiatheria;Carnivora;Caniformia;Canidae;Canis;Canis lupus;Canis lupus familiaris
gcic_mt_genome:173102-174902	CP050620.1	87.931	58	7	0	725	782	14346699	14346756	4.38e-08	74.3	cellular organisms;Eukaryota;Opisthokonta;Metazoa;Eumetazoa;Bilateria;Deuterostomia;Chordata;Craniata;Vertebrata;Gnathostomata;Teleostomi;Euteleostomi;Sarcopterygii;Dipnotetrapodomorpha;Tetrapoda;Amniota;Mammalia;Theria;Eutheria;Boreoeutheria;Laurasiatheria;Carnivora;Caniformia;Canidae;Canis;Canis lupus;Canis lupus familiaris
gcic_mt_genome:173102-174902	FR824676.1	89.474	57	4	1	559	615	3891	3945	4.38e-08	74.3	cellular organisms;Eukaryota;Sar;Stramenopiles;Oomycota;Albuginales;Albuginaceae;Albugo;Albugo laibachii;Albugo laibachii Nc14
gcic_mt_genome:173102-174902	CP050591.1	92	50	4	0	733	782	56775839	56775888	4.38e-08	73.4	cellular organisms;Eukaryota;Opisthokonta;Metazoa;Eumetazoa;Bilateria;Deuterostomia;Chordata;Craniata;Vertebrata;Gnathostomata;Teleostomi;Euteleostomi;Sarcopterygii;Dipnotetrapodomorpha;Tetrapoda;Amniota;Mammalia;Theria;Eutheria;Boreoeutheria;Laurasiatheria;Carnivora;Caniformia;Canidae;Canis;Canis lupus;Canis lupus familiaris
gcic_mt_genome:173102-174902	CP050611.1	92	50	4	0	733	782	56772273	56772322	4.38e-08	73.4	cellular organisms;Eukaryota;Opisthokonta;Metazoa;Eumetazoa;Bilateria;Deuterostomia;Chordata;Craniata;Vertebrata;Gnathostomata;Teleostomi;Euteleostomi;Sarcopterygii;Dipnotetrapodomorpha;Tetrapoda;Amniota;Mammalia;Theria;Eutheria;Boreoeutheria;Laurasiatheria;Carnivora;Caniformia;Canidae;Canis;Canis lupus;Canis lupus familiaris
gcic_mt_genome:173102-174902	LR633944.1	82.609	69	6	1	723	785	603815	603747	1.53e-07	72.5	cellular organisms;Eukaryota;Opisthokonta;Metazoa;Eumetazoa;Bilateria;Deuterostomia;Chordata;Craniata;Vertebrata;Gnathostomata;Teleostomi;Euteleostomi;Actinopterygii;Actinopteri;Neopterygii;Teleostei;Osteoglossocephalai;Clupeocephala;Euteleosteomorpha;Neoteleostei;Eurypterygia;Ctenosquamata;Acanthomorphata;Paracanthomorphacea;Zeiogadaria;Gadariae;Gadiformes;Gadoidei;Gadidae;Gadus;Gadus morhua
gcic_mt_genome:173102-174902	CP050574.1	86.441	59	8	0	724	782	53133252	53133194	1.53e-07	71.6	cellular organisms;Eukaryota;Opisthokonta;Metazoa;Eumetazoa;Bilateria;Deuterostomia;Chordata;Craniata;Vertebrata;Gnathostomata;Teleostomi;Euteleostomi;Sarcopterygii;Dipnotetrapodomorpha;Tetrapoda;Amniota;Mammalia;Theria;Eutheria;Boreoeutheria;Laurasiatheria;Carnivora;Caniformia;Canidae;Canis;Canis lupus;Canis lupus familiaris
gcic_mt_genome:173102-174902	CP050613.1	86.441	59	8	0	724	782	53153557	53153499	1.53e-07	71.6	cellular organisms;Eukaryota;Opisthokonta;Metazoa;Eumetazoa;Bilateria;Deuterostomia;Chordata;Craniata;Vertebrata;Gnathostomata;Teleostomi;Euteleostomi;Sarcopterygii;Dipnotetrapodomorpha;Tetrapoda;Amniota;Mammalia;Theria;Eutheria;Boreoeutheria;Laurasiatheria;Carnivora;Caniformia;Canidae;Canis;Canis lupus;Canis lupus familiaris
gcic_mt_genome:173102-174902	XM_030629755.1	87.097	62	6	2	725	784	7	68	5.34e-07	69.8	cellular organisms;Eukaryota;Viridiplantae;Streptophyta;Streptophytina;Embryophyta;Tracheophyta;Euphyllophyta;Spermatophyta;Magnoliopsida;Mesangiospermae;eudicotyledons;Gunneridae;Pentapetalae;rosids;fabids;Rosales;Cannabaceae;Cannabis;Cannabis sativa
gcic_mt_genome:173102-174902	CP050642.1	88.889	54	5	1	739	791	39520840	39520787	1.86e-06	68	cellular organisms;Eukaryota;Opisthokonta;Metazoa;Eumetazoa;Bilateria;Deuterostomia;Chordata;Craniata;Vertebrata;Gnathostomata;Teleostomi;Euteleostomi;Sarcopterygii;Dipnotetrapodomorpha;Tetrapoda;Amniota;Mammalia;Theria;Eutheria;Boreoeutheria;Laurasiatheria;Carnivora;Caniformia;Canidae;Canis;Canis lupus;Canis lupus familiaris
gcic_mt_genome:173102-174902	LR597566.1	77.419	93	18	2	723	814	7411269	7411179	1.86e-06	68	cellular organisms;Eukaryota;Opisthokonta;Metazoa;Eumetazoa;Bilateria;Deuterostomia;Chordata;Craniata;Vertebrata;Gnathostomata;Teleostomi;Euteleostomi;Actinopterygii;Actinopteri;Neopterygii;Teleostei;Osteoglossocephalai;Clupeocephala;Euteleosteomorpha;Neoteleostei;Eurypterygia;Ctenosquamata;Acanthomorphata;Euacanthomorphacea;Holocentrimorphaceae;Holocentriformes;Holocentridae;Myripristinae;Myripr…
gcic_mt_genome:173102-174902	CP050592.1	93.182	44	3	0	739	782	28540613	28540570	6.5e-06	67.1	cellular organisms;Eukaryota;Opisthokonta;Metazoa;Eumetazoa;Bilateria;Deuterostomia;Chordata;Craniata;Vertebrata;Gnathostomata;Teleostomi;Euteleostomi;Sarcopterygii;Dipnotetrapodomorpha;Tetrapoda;Amniota;Mammalia;Theria;Eutheria;Boreoeutheria;Laurasiatheria;Carnivora;Caniformia;Canidae;Canis;Canis lupus;Canis lupus familiaris
gcic_mt_genome:173102-174902	CP050603.1	81.818	66	6	1	723	782	30514064	30513999	6.5e-06	67.1	cellular organisms;Eukaryota;Opisthokonta;Metazoa;Eumetazoa;Bilateria;Deuterostomia;Chordata;Craniata;Vertebrata;Gnathostomata;Teleostomi;Euteleostomi;Sarcopterygii;Dipnotetrapodomorpha;Tetrapoda;Amniota;Mammalia;Theria;Eutheria;Boreoeutheria;Laurasiatheria;Carnivora;Caniformia;Canidae;Canis;Canis lupus;Canis lupus familiaris
gcic_mt_genome:173102-174902	CP050614.1	81.818	66	6	1	723	782	30520922	30520857	6.5e-06	67.1	cellular organisms;Eukaryota;Opisthokonta;Metazoa;Eumetazoa;Bilateria;Deuterostomia;Chordata;Craniata;Vertebrata;Gnathostomata;Teleostomi;Euteleostomi;Sarcopterygii;Dipnotetrapodomorpha;Tetrapoda;Amniota;Mammalia;Theria;Eutheria;Boreoeutheria;Laurasiatheria;Carnivora;Caniformia;Canidae;Canis;Canis lupus;Canis lupus familiaris
gcic_mt_genome:173102-174902	FR826006.1	91.667	48	3	1	1133	1179	382	335	6.5e-06	66.2	cellular organisms;Eukaryota;Sar;Stramenopiles;Oomycota;Albuginales;Albuginaceae;Albugo;Albugo laibachii;Albugo laibachii Nc14
gcic_mt_genome:175202-175352	FR824884.1	99.333	150	1	0	1	150	1459	1310	2.32e-67	267	cellular organisms;Eukaryota;Sar;Stramenopiles;Oomycota;Albuginales;Albuginaceae;Albugo;Albugo laibachii;Albugo laibachii Nc14
gcic_mt_genome:175202-175352	FR824934.1	89.286	56	5	1	96	150	1021	966	9.91e-09	71.6	cellular organisms;Eukaryota;Sar;Stramenopiles;Oomycota;Albuginales;Albuginaceae;Albugo;Albugo laibachii;Albugo laibachii Nc14
gcic_mt_genome:175202-175352	FR825911.1	89.286	56	4	2	89	142	385	330	1.21e-07	68	cellular organisms;Eukaryota;Sar;Stramenopiles;Oomycota;Albuginales;Albuginaceae;Albugo;Albugo laibachii;Albugo laibachii Nc14
gcic_mt_genome:175502-176102	FR824884.1	89.593	615	9	9	1	600	1193	619	0	830	cellular organisms;Eukaryota;Sar;Stramenopiles;Oomycota;Albuginales;Albuginaceae;Albugo;Albugo laibachii;Albugo laibachii Nc14
gcic_mt_genome:176402-176852	FR824884.1	97.531	324	1	1	1	317	324	1	1.42e-152	551	cellular organisms;Eukaryota;Sar;Stramenopiles;Oomycota;Albuginales;Albuginaceae;Albugo;Albugo laibachii;Albugo laibachii Nc14
gcic_mt_genome:176402-176852	FR825205.1	95.706	163	4	2	289	449	1395	1234	4.35e-64	257	cellular organisms;Eukaryota;Sar;Stramenopiles;Oomycota;Albuginales;Albuginaceae;Albugo;Albugo laibachii;Albugo laibachii Nc14
gcic_mt_genome:198902-199652	FR824715.1	99.042	731	5	2	1	729	1688	2418	0	1280	cellular organisms;Eukaryota;Sar;Stramenopiles;Oomycota;Albuginales;Albuginaceae;Albugo;Albugo laibachii;Albugo laibachii Nc14
gcic_mt_genome:199802-200852	FR824715.1	88.661	635	11	6	416	1050	2897	3470	0	849	cellular organisms;Eukaryota;Sar;Stramenopiles;Oomycota;Albuginales;Albuginaceae;Albugo;Albugo laibachii;Albugo laibachii Nc14
gcic_mt_genome:199802-200852	FR824949.1	85.882	85	8	3	934	1017	300	219	3.27e-13	90.6	cellular organisms;Eukaryota;Sar;Stramenopiles;Oomycota;Albuginales;Albuginaceae;Albugo;Albugo laibachii;Albugo laibachii Nc14
gcic_mt_genome:199802-200852	FR824999.1	87.5	64	2	1	829	892	1218	1275	1.7e-10	81.5	cellular organisms;Eukaryota;Sar;Stramenopiles;Oomycota;Albuginales;Albuginaceae;Albugo;Albugo laibachii;Albugo laibachii Nc14
gcic_mt_genome:199802-200852	FR824588.1	96.078	51	1	1	837	887	2564	2613	1.7e-10	80.6	cellular organisms;Eukaryota;Sar;Stramenopiles;Oomycota;Albuginales;Albuginaceae;Albugo;Albugo laibachii;Albugo laibachii Nc14
gcic_mt_genome:199802-200852	FR825007.1	85.938	64	5	1	827	886	1356	1419	7.21e-09	75.2	cellular organisms;Eukaryota;Sar;Stramenopiles;Oomycota;Albuginales;Albuginaceae;Albugo;Albugo laibachii;Albugo laibachii Nc14
gcic_mt_genome:199802-200852	FR824604.1	85.294	68	5	2	23	85	2064	2131	2.52e-08	74.3	cellular organisms;Eukaryota;Sar;Stramenopiles;Oomycota;Albuginales;Albuginaceae;Albugo;Albugo laibachii;Albugo laibachii Nc14
gcic_mt_genome:199802-200852	FR825959.1	100	38	0	0	854	891	1	38	3.07e-07	69.8	cellular organisms;Eukaryota;Sar;Stramenopiles;Oomycota;Albuginales;Albuginaceae;Albugo;Albugo laibachii;Albugo laibachii Nc14
gcic_mt_genome:199802-200852	FR824864.1	95.238	42	2	0	846	887	2548	2589	1.07e-06	68	cellular organisms;Eukaryota;Sar;Stramenopiles;Oomycota;Albuginales;Albuginaceae;Albugo;Albugo laibachii;Albugo laibachii Nc14
gcic_mt_genome:201302-202052	FR824715.1	96.759	617	4	2	1	615	3919	4521	0	1029	cellular organisms;Eukaryota;Sar;Stramenopiles;Oomycota;Albuginales;Albuginaceae;Albugo;Albugo laibachii;Albugo laibachii Nc14
gcic_mt_genome:201302-202052	FR824611.1	90.476	84	0	3	214	292	4766	4846	2.46e-19	110	cellular organisms;Eukaryota;Sar;Stramenopiles;Oomycota;Albuginales;Albuginaceae;Albugo;Albugo laibachii;Albugo laibachii Nc14
gcic_mt_genome:202352-202802	FR824715.1	97.38	458	1	6	1	450	4825	5279	0	755	cellular organisms;Eukaryota;Sar;Stramenopiles;Oomycota;Albuginales;Albuginaceae;Albugo;Albugo laibachii;Albugo laibachii Nc14
gcic_mt_genome:202352-202802	FR824897.1	94.558	147	1	3	24	163	2837	2983	8.97e-54	223	cellular organisms;Eukaryota;Sar;Stramenopiles;Oomycota;Albuginales;Albuginaceae;Albugo;Albugo laibachii;Albugo laibachii Nc14
gcic_mt_genome:203402-203552	FR824715.1	98.013	151	0	2	1	148	5861	6011	1.47e-63	253	cellular organisms;Eukaryota;Sar;Stramenopiles;Oomycota;Albuginales;Albuginaceae;Albugo;Albugo laibachii;Albugo laibachii Nc14
gcic_mt_genome:203702-204152	FR824897.1	88.696	345	5	3	108	450	3262	2950	1.62e-126	464	cellular organisms;Eukaryota;Sar;Stramenopiles;Oomycota;Albuginales;Albuginaceae;Albugo;Albugo laibachii;Albugo laibachii Nc14
gcic_mt_genome:203702-204152	FR824999.1	81.429	70	6	1	146	208	1852	1783	1.25e-07	70.7	cellular organisms;Eukaryota;Sar;Stramenopiles;Oomycota;Albuginales;Albuginaceae;Albugo;Albugo laibachii;Albugo laibachii Nc14
gcic_mt_genome:204602-204902	FR824897.1	92.308	65	0	1	1	65	2497	2438	2e-15	96	cellular organisms;Eukaryota;Sar;Stramenopiles;Oomycota;Albuginales;Albuginaceae;Albugo;Albugo laibachii;Albugo laibachii Nc14
gcic_mt_genome:204602-204902	FR824715.1	79.775	89	6	3	123	205	5089	5171	5.38e-10	77.9	cellular organisms;Eukaryota;Sar;Stramenopiles;Oomycota;Albuginales;Albuginaceae;Albugo;Albugo laibachii;Albugo laibachii Nc14
gcic_mt_genome:205502-205802	FR824897.1	98.127	267	4	1	1	266	1789	1523	5.35e-124	456	cellular organisms;Eukaryota;Sar;Stramenopiles;Oomycota;Albuginales;Albuginaceae;Albugo;Albugo laibachii;Albugo laibachii Nc14
gcic_mt_genome:206102-206402	FR824897.1	98.35	303	2	1	1	300	1206	904	4.39e-144	523	cellular organisms;Eukaryota;Sar;Stramenopiles;Oomycota;Albuginales;Albuginaceae;Albugo;Albugo laibachii;Albugo laibachii Nc14
gcic_mt_genome:206552-208052	FR824897.1	86.32	826	23	12	44	860	752	8	0	1008	cellular organisms;Eukaryota;Sar;Stramenopiles;Oomycota;Albuginales;Albuginaceae;Albugo;Albugo laibachii;Albugo laibachii Nc14
gcic_mt_genome:206552-208052	FR825594.1	97.188	569	4	3	942	1498	62	630	0	952	cellular organisms;Eukaryota;Sar;Stramenopiles;Oomycota;Albuginales;Albuginaceae;Albugo;Albugo laibachii;Albugo laibachii Nc14
gcic_mt_genome:206552-208052	FR824999.1	85.915	71	3	1	518	581	1853	1783	5.76e-12	86	cellular organisms;Eukaryota;Sar;Stramenopiles;Oomycota;Albuginales;Albuginaceae;Albugo;Albugo laibachii;Albugo laibachii Nc14
gcic_mt_genome:206552-208052	FR824588.1	97.917	48	1	0	544	591	2570	2617	7.01e-11	83.3	cellular organisms;Eukaryota;Sar;Stramenopiles;Oomycota;Albuginales;Albuginaceae;Albugo;Albugo laibachii;Albugo laibachii Nc14
gcic_mt_genome:206552-208052	FR825007.1	100	45	0	0	542	586	1375	1419	7.01e-11	82.4	cellular organisms;Eukaryota;Sar;Stramenopiles;Oomycota;Albuginales;Albuginaceae;Albugo;Albugo laibachii;Albugo laibachii Nc14
gcic_mt_genome:206552-208052	FR826586.1	97.826	46	1	0	529	574	271	316	8.54e-10	79.7	cellular organisms;Eukaryota;Sar;Stramenopiles;Oomycota;Albuginales;Albuginaceae;Albugo;Albugo laibachii;Albugo laibachii Nc14
gcic_mt_genome:206552-208052	FR825430.1	97.674	43	1	0	532	574	43	1	3.63e-08	74.3	cellular organisms;Eukaryota;Sar;Stramenopiles;Oomycota;Albuginales;Albuginaceae;Albugo;Albugo laibachii;Albugo laibachii Nc14
gcic_mt_genome:206552-208052	FR825959.1	95.238	42	2	0	554	595	1	42	1.54e-06	68	cellular organisms;Eukaryota;Sar;Stramenopiles;Oomycota;Albuginales;Albuginaceae;Albugo;Albugo laibachii;Albugo laibachii Nc14
gcic_mt_genome:208202-208352	FR825049.1	99.333	150	1	0	1	150	1927	1778	2.32e-67	267	cellular organisms;Eukaryota;Sar;Stramenopiles;Oomycota;Albuginales;Albuginaceae;Albugo;Albugo laibachii;Albugo laibachii Nc14
gcic_mt_genome:208652-209102	FR825049.1	95.686	255	2	3	205	450	1363	1109	1.33e-108	406	cellular organisms;Eukaryota;Sar;Stramenopiles;Oomycota;Albuginales;Albuginaceae;Albugo;Albugo laibachii;Albugo laibachii Nc14
gcic_mt_genome:208652-209102	FR825007.1	88.66	97	7	3	121	214	558	463	9.6e-22	116	cellular organisms;Eukaryota;Sar;Stramenopiles;Oomycota;Albuginales;Albuginaceae;Albugo;Albugo laibachii;Albugo laibachii Nc14
gcic_mt_genome:208652-209102	FR824668.1	82.474	97	4	5	121	213	3913	4000	4.66e-13	88.7	cellular organisms;Eukaryota;Sar;Stramenopiles;Oomycota;Albuginales;Albuginaceae;Albugo;Albugo laibachii;Albugo laibachii Nc14
gcic_mt_genome:208652-209102	FR824871.1	87.143	70	3	1	144	213	51	114	4.66e-13	87.8	cellular organisms;Eukaryota;Sar;Stramenopiles;Oomycota;Albuginales;Albuginaceae;Albugo;Albugo laibachii;Albugo laibachii Nc14
gcic_mt_genome:208652-209102	FR824864.1	84.416	77	7	2	135	206	758	682	6.91e-11	81.5	cellular organisms;Eukaryota;Sar;Stramenopiles;Oomycota;Albuginales;Albuginaceae;Albugo;Albugo laibachii;Albugo laibachii Nc14
gcic_mt_genome:208652-209102	CP053622.1	81.25	80	11	3	129	205	3953737	3953659	4.36e-07	68	cellular organisms;Eukaryota;Opisthokonta;Fungi;Dikarya;Basidiomycota;Agaricomycotina;Tremellomycetes;Trichosporonales;Trichosporonaceae;Apiotrichum;Apiotrichum mycotoxinovorans
gcic_mt_genome:210613-210752	FR826545.1	94.406	143	0	3	1	139	145	7	3.33e-52	216	cellular organisms;Eukaryota;Sar;Stramenopiles;Oomycota;Albuginales;Albuginaceae;Albugo;Albugo laibachii;Albugo laibachii Nc14
gcic_mt_genome:211202-211502	FR826235.1	97.688	173	1	1	77	246	219	391	3.86e-75	293	cellular organisms;Eukaryota;Sar;Stramenopiles;Oomycota;Albuginales;Albuginaceae;Albugo;Albugo laibachii;Albugo laibachii Nc14
gcic_mt_genome:211202-211502	FR825996.1	97.386	153	1	1	151	300	22	174	2.78e-64	257	cellular organisms;Eukaryota;Sar;Stramenopiles;Oomycota;Albuginales;Albuginaceae;Albugo;Albugo laibachii;Albugo laibachii Nc14
gcic_mt_genome:211202-211502	FR825757.1	93.333	45	2	1	153	197	159	202	3.39e-06	65.3	cellular organisms;Eukaryota;Sar;Stramenopiles;Oomycota;Albuginales;Albuginaceae;Albugo;Albugo laibachii;Albugo laibachii Nc14
gcic_mt_genome:212252-212702	FR827685.1	98.876	89	1	0	362	450	1	89	1.09e-33	157	cellular organisms;Eukaryota;Sar;Stramenopiles;Oomycota;Albuginales;Albuginaceae;Albugo;Albugo laibachii;Albugo laibachii Nc14
gcic_mt_genome:213452-213602	FR825579.1	100	91	0	0	1	91	99	9	5.85e-37	165	cellular organisms;Eukaryota;Sar;Stramenopiles;Oomycota;Albuginales;Albuginaceae;Albugo;Albugo laibachii;Albugo laibachii Nc14
gcic_mt_genome:214052-214202	FR826263.1	98.182	55	0	1	96	150	376	323	1.06e-14	92.4	cellular organisms;Eukaryota;Sar;Stramenopiles;Oomycota;Albuginales;Albuginaceae;Albugo;Albugo laibachii;Albugo laibachii Nc14
gcic_mt_genome:218402-218517	FR826146.1	92.241	116	0	4	1	115	33	140	1.72e-35	159	cellular organisms;Eukaryota;Sar;Stramenopiles;Oomycota;Albuginales;Albuginaceae;Albugo;Albugo laibachii;Albugo laibachii Nc14
gcic_mt_genome:218702-219002	FR826146.1	98.876	89	1	0	1	89	326	414	6.99e-34	157	cellular organisms;Eukaryota;Sar;Stramenopiles;Oomycota;Albuginales;Albuginaceae;Albugo;Albugo laibachii;Albugo laibachii Nc14
gcic_mt_genome:219452-220352	FR826544.1	97.842	278	6	0	141	418	322	45	1.87e-129	475	cellular organisms;Eukaryota;Sar;Stramenopiles;Oomycota;Albuginales;Albuginaceae;Albugo;Albugo laibachii;Albugo laibachii Nc14
gcic_mt_genome:219452-220352	FR825784.1	96.947	262	4	3	643	900	5	266	8.49e-115	427	cellular organisms;Eukaryota;Sar;Stramenopiles;Oomycota;Albuginales;Albuginaceae;Albugo;Albugo laibachii;Albugo laibachii Nc14
gcic_mt_genome:219452-220352	FR826260.1	98.333	120	2	0	1	120	126	245	4.13e-49	208	cellular organisms;Eukaryota;Sar;Stramenopiles;Oomycota;Albuginales;Albuginaceae;Albugo;Albugo laibachii;Albugo laibachii Nc14
gcic_mt_genome:219452-220352	FR824897.1	73.529	102	10	2	17	113	1210	1121	2.61e-07	69.8	cellular organisms;Eukaryota;Sar;Stramenopiles;Oomycota;Albuginales;Albuginaceae;Albugo;Albugo laibachii;Albugo laibachii Nc14
gcic_mt_genome:220502-221252	FR826679.1	93.603	297	2	4	146	429	293	1	2.14e-121	448	cellular organisms;Eukaryota;Sar;Stramenopiles;Oomycota;Albuginales;Albuginaceae;Albugo;Albugo laibachii;Albugo laibachii Nc14
gcic_mt_genome:220502-221252	FR825784.1	97.419	155	1	1	1	152	418	572	6.16e-65	260	cellular organisms;Eukaryota;Sar;Stramenopiles;Oomycota;Albuginales;Albuginaceae;Albugo;Albugo laibachii;Albugo laibachii Nc14
gcic_mt_genome:220502-221252	FR824668.1	97.872	47	1	0	594	640	2223	2269	1.19e-10	81.5	cellular organisms;Eukaryota;Sar;Stramenopiles;Oomycota;Albuginales;Albuginaceae;Albugo;Albugo laibachii;Albugo laibachii Nc14
gcic_mt_genome:220502-221252	FR826061.1	97.826	46	1	0	593	638	402	447	4.16e-10	79.7	cellular organisms;Eukaryota;Sar;Stramenopiles;Oomycota;Albuginales;Albuginaceae;Albugo;Albugo laibachii;Albugo laibachii Nc14
gcic_mt_genome:220502-221252	FR825111.1	95.652	46	2	0	595	640	1171	1216	5.07e-09	75.2	cellular organisms;Eukaryota;Sar;Stramenopiles;Oomycota;Albuginales;Albuginaceae;Albugo;Albugo laibachii;Albugo laibachii Nc14
gcic_mt_genome:220502-221252	FR824802.1	95.556	45	2	0	593	637	4107	4063	1.77e-08	73.4	cellular organisms;Eukaryota;Sar;Stramenopiles;Oomycota;Albuginales;Albuginaceae;Albugo;Albugo laibachii;Albugo laibachii Nc14
gcic_mt_genome:220502-221252	FR824885.1	93.333	45	3	0	595	639	1575	1619	7.53e-07	68.9	cellular organisms;Eukaryota;Sar;Stramenopiles;Oomycota;Albuginales;Albuginaceae;Albugo;Albugo laibachii;Albugo laibachii Nc14
gcic_mt_genome:220502-221252	FR824934.1	100	37	0	0	601	637	2317	2281	7.53e-07	68	cellular organisms;Eukaryota;Sar;Stramenopiles;Oomycota;Albuginales;Albuginaceae;Albugo;Albugo laibachii;Albugo laibachii Nc14
gcic_mt_genome:220502-221252	FR824611.1	91.111	45	4	0	594	638	8026	7982	9.17e-06	64.4	cellular organisms;Eukaryota;Sar;Stramenopiles;Oomycota;Albuginales;Albuginaceae;Albugo;Albugo laibachii;Albugo laibachii Nc14
gcic_mt_genome:241052-241352	FR826355.1	94.634	205	6	3	1	201	159	362	1.44e-80	312	cellular organisms;Eukaryota;Sar;Stramenopiles;Oomycota;Albuginales;Albuginaceae;Albugo;Albugo laibachii;Albugo laibachii Nc14
gcic_mt_genome:241052-241352	FR825968.1	95.726	117	1	1	188	300	474	358	1.18e-43	188	cellular organisms;Eukaryota;Sar;Stramenopiles;Oomycota;Albuginales;Albuginaceae;Albugo;Albugo laibachii;Albugo laibachii Nc14
gcic_mt_genome:247802-249602	FR825528.1	97.199	357	5	3	1448	1800	806	451	6.89e-164	590	cellular organisms;Eukaryota;Sar;Stramenopiles;Oomycota;Albuginales;Albuginaceae;Albugo;Albugo laibachii;Albugo laibachii Nc14
gcic_mt_genome:247802-249602	FR826139.1	98.148	270	1	4	1	268	284	17	1.52e-121	451	cellular organisms;Eukaryota;Sar;Stramenopiles;Oomycota;Albuginales;Albuginaceae;Albugo;Albugo laibachii;Albugo laibachii Nc14
gcic_mt_genome:247802-249602	FR827431.1	97.423	194	4	1	841	1033	3	196	1.52e-83	324	cellular organisms;Eukaryota;Sar;Stramenopiles;Oomycota;Albuginales;Albuginaceae;Albugo;Albugo laibachii;Albugo laibachii Nc14
gcic_mt_genome:247802-249602	FR824834.1	91.579	95	6	2	675	767	2044	1950	6.49e-25	129	cellular organisms;Eukaryota;Sar;Stramenopiles;Oomycota;Albuginales;Albuginaceae;Albugo;Albugo laibachii;Albugo laibachii Nc14
gcic_mt_genome:247802-249602	FR825503.1	82.5	80	7	2	640	719	571	499	1.03e-09	79.7	cellular organisms;Eukaryota;Sar;Stramenopiles;Oomycota;Albuginales;Albuginaceae;Albugo;Albugo laibachii;Albugo laibachii Nc14
gcic_mt_genome:249752-250802	FR826472.1	94.88	332	3	4	235	555	336	8	7.17e-142	517	cellular organisms;Eukaryota;Sar;Stramenopiles;Oomycota;Albuginales;Albuginaceae;Albugo;Albugo laibachii;Albugo laibachii Nc14
gcic_mt_genome:249752-250802	FR825528.1	96.37	303	4	3	1	299	300	1	9.96e-134	490	cellular organisms;Eukaryota;Sar;Stramenopiles;Oomycota;Albuginales;Albuginaceae;Albugo;Albugo laibachii;Albugo laibachii Nc14
gcic_mt_genome:249752-250802	FR827030.1	96.25	160	1	2	894	1050	1	158	1.07e-63	258	cellular organisms;Eukaryota;Sar;Stramenopiles;Oomycota;Albuginales;Albuginaceae;Albugo;Albugo laibachii;Albugo laibachii Nc14
gcic_mt_genome:249752-250802	FR825523.1	98.795	83	1	0	547	629	8	90	4.85e-30	146	cellular organisms;Eukaryota;Sar;Stramenopiles;Oomycota;Albuginales;Albuginaceae;Albugo;Albugo laibachii;Albugo laibachii Nc14
gcic_mt_genome:250952-251252	FR824834.1	96.37	303	4	5	1	300	3972	3674	1.34e-131	481	cellular organisms;Eukaryota;Sar;Stramenopiles;Oomycota;Albuginales;Albuginaceae;Albugo;Albugo laibachii;Albugo laibachii Nc14
gcic_mt_genome:251402-251552	FR824834.1	98.98	98	1	0	53	150	3507	3410	3.94e-39	173	cellular organisms;Eukaryota;Sar;Stramenopiles;Oomycota;Albuginales;Albuginaceae;Albugo;Albugo laibachii;Albugo laibachii Nc14
gcic_mt_genome:251702-252602	FR824834.1	90.842	546	9	6	2	545	3264	2758	0	770	cellular organisms;Eukaryota;Sar;Stramenopiles;Oomycota;Albuginales;Albuginaceae;Albugo;Albugo laibachii;Albugo laibachii Nc14
gcic_mt_genome:252752-255002	FR824834.1	93.025	1835	24	21	1	1820	2351	606	0	2732	cellular organisms;Eukaryota;Sar;Stramenopiles;Oomycota;Albuginales;Albuginaceae;Albugo;Albugo laibachii;Albugo laibachii Nc14
gcic_mt_genome:252752-255002	FR827090.1	98.298	235	1	3	1768	1999	236	2	3.69e-105	396	cellular organisms;Eukaryota;Sar;Stramenopiles;Oomycota;Albuginales;Albuginaceae;Albugo;Albugo laibachii;Albugo laibachii Nc14
gcic_mt_genome:252752-255002	FR825503.1	86.607	112	4	5	240	350	600	499	1.21e-22	123	cellular organisms;Eukaryota;Sar;Stramenopiles;Oomycota;Albuginales;Albuginaceae;Albugo;Albugo laibachii;Albugo laibachii Nc14
gcic_mt_genome:252752-255002	FR825182.1	96.226	53	0	2	926	977	105	54	3.71e-10	80.6	cellular organisms;Eukaryota;Sar;Stramenopiles;Oomycota;Albuginales;Albuginaceae;Albugo;Albugo laibachii;Albugo laibachii Nc14
gcic_mt_genome:252752-255002	FR824836.1	91.228	57	2	3	925	978	2767	2711	6.7e-07	70.7	cellular organisms;Eukaryota;Sar;Stramenopiles;Oomycota;Albuginales;Albuginaceae;Albugo;Albugo laibachii;Albugo laibachii Nc14
gcic_mt_genome:255152-256802	FR825503.1	91.364	660	15	6	832	1487	834	213	0	945	cellular organisms;Eukaryota;Sar;Stramenopiles;Oomycota;Albuginales;Albuginaceae;Albugo;Albugo laibachii;Albugo laibachii Nc14
gcic_mt_genome:255152-256802	FR824834.1	80.387	413	1	4	1	413	335	3	1.07e-116	434	cellular organisms;Eukaryota;Sar;Stramenopiles;Oomycota;Albuginales;Albuginaceae;Albugo;Albugo laibachii;Albugo laibachii Nc14
gcic_mt_genome:255152-256802	FR825111.1	93.617	47	3	0	724	770	1212	1166	1.4e-07	72.5	cellular organisms;Eukaryota;Sar;Stramenopiles;Oomycota;Albuginales;Albuginaceae;Albugo;Albugo laibachii;Albugo laibachii Nc14
gcic_mt_genome:255152-256802	FR824611.1	87.931	58	6	1	720	776	7980	8037	4.88e-07	70.7	cellular organisms;Eukaryota;Sar;Stramenopiles;Oomycota;Albuginales;Albuginaceae;Albugo;Albugo laibachii;Albugo laibachii Nc14
gcic_mt_genome:255152-256802	FR824802.1	100	38	0	0	724	761	4064	4101	4.88e-07	69.8	cellular organisms;Eukaryota;Sar;Stramenopiles;Oomycota;Albuginales;Albuginaceae;Albugo;Albugo laibachii;Albugo laibachii Nc14
gcic_mt_genome:255152-256802	FR826061.1	100	37	0	0	724	760	445	409	1.7e-06	68	cellular organisms;Eukaryota;Sar;Stramenopiles;Oomycota;Albuginales;Albuginaceae;Albugo;Albugo laibachii;Albugo laibachii Nc14
gcic_mt_genome:257852-258752	FR826678.1	100	157	0	0	744	900	1	157	6.54e-72	284	cellular organisms;Eukaryota;Sar;Stramenopiles;Oomycota;Albuginales;Albuginaceae;Albugo;Albugo laibachii;Albugo laibachii Nc14
gcic_mt_genome:258902-260102	FR826037.1	96.654	269	5	1	264	528	4	272	4.27e-120	444	cellular organisms;Eukaryota;Sar;Stramenopiles;Oomycota;Albuginales;Albuginaceae;Albugo;Albugo laibachii;Albugo laibachii Nc14
gcic_mt_genome:260702-260852	FR825566.1	98.361	61	1	0	1	61	231	291	4.8e-19	106	cellular organisms;Eukaryota;Sar;Stramenopiles;Oomycota;Albuginales;Albuginaceae;Albugo;Albugo laibachii;Albugo laibachii Nc14
gcic_mt_genome:261002-261152	FR825566.1	95.425	153	4	2	1	150	383	535	3.23e-59	239	cellular organisms;Eukaryota;Sar;Stramenopiles;Oomycota;Albuginales;Albuginaceae;Albugo;Albugo laibachii;Albugo laibachii Nc14
gcic_mt_genome:261002-261152	FR827355.1	97.561	41	1	0	1	41	184	224	3.46e-08	70.7	cellular organisms;Eukaryota;Sar;Stramenopiles;Oomycota;Albuginales;Albuginaceae;Albugo;Albugo laibachii;Albugo laibachii Nc14
gcic_mt_genome:261302-262052	FR825566.1	96.429	84	2	1	1	84	686	768	6.17e-27	135	cellular organisms;Eukaryota;Sar;Stramenopiles;Oomycota;Albuginales;Albuginaceae;Albugo;Albugo laibachii;Albugo laibachii Nc14
gcic_mt_genome:262202-262802	FR824698.1	98.701	77	1	0	333	409	1362	1286	4.88e-27	135	cellular organisms;Eukaryota;Sar;Stramenopiles;Oomycota;Albuginales;Albuginaceae;Albugo;Albugo laibachii;Albugo laibachii Nc14
gcic_mt_genome:262202-262802	FR826182.1	100	38	0	0	563	600	402	365	1.7e-07	69.8	cellular organisms;Eukaryota;Sar;Stramenopiles;Oomycota;Albuginales;Albuginaceae;Albugo;Albugo laibachii;Albugo laibachii Nc14
gcic_mt_genome:308852-309752	FR824864.1	98.78	902	3	5	1	900	251	1146	0	1563	cellular organisms;Eukaryota;Sar;Stramenopiles;Oomycota;Albuginales;Albuginaceae;Albugo;Albugo laibachii;Albugo laibachii Nc14
gcic_mt_genome:308852-309752	FR825007.1	90.909	77	3	4	432	508	471	543	2.29e-14	94.2	cellular organisms;Eukaryota;Sar;Stramenopiles;Oomycota;Albuginales;Albuginaceae;Albugo;Albugo laibachii;Albugo laibachii Nc14
gcic_mt_genome:308852-309752	FR824668.1	91.667	60	2	3	432	491	3985	3929	6.14e-09	76.1	cellular organisms;Eukaryota;Sar;Stramenopiles;Oomycota;Albuginales;Albuginaceae;Albugo;Albugo laibachii;Albugo laibachii Nc14
gcic_mt_genome:308852-309752	FR824871.1	90	60	3	3	432	491	107	51	7.48e-08	71.6	cellular organisms;Eukaryota;Sar;Stramenopiles;Oomycota;Albuginales;Albuginaceae;Albugo;Albugo laibachii;Albugo laibachii Nc14
gcic_mt_genome:308852-309752	FR825002.1	97.5	40	1	0	314	353	954	915	9.11e-07	68.9	cellular organisms;Eukaryota;Sar;Stramenopiles;Oomycota;Albuginales;Albuginaceae;Albugo;Albugo laibachii;Albugo laibachii Nc14
gcic_mt_genome:308852-309752	FR825367.1	97.5	40	1	0	314	353	94	133	9.11e-07	68.9	cellular organisms;Eukaryota;Sar;Stramenopiles;Oomycota;Albuginales;Albuginaceae;Albugo;Albugo laibachii;Albugo laibachii Nc14
gcic_mt_genome:308852-309752	CP053622.1	84.286	70	8	3	438	507	3953663	3953729	3.18e-06	67.1	cellular organisms;Eukaryota;Opisthokonta;Fungi;Dikarya;Basidiomycota;Agaricomycotina;Tremellomycetes;Trichosporonales;Trichosporonaceae;Apiotrichum;Apiotrichum mycotoxinovorans
gcic_mt_genome:308852-309752	FR825335.1	82.192	73	11	2	403	473	453	525	3.18e-06	67.1	cellular organisms;Eukaryota;Sar;Stramenopiles;Oomycota;Albuginales;Albuginaceae;Albugo;Albugo laibachii;Albugo laibachii Nc14
gcic_mt_genome:309902-311252	FR824864.1	97.575	1361	12	12	1	1350	1297	2647	0	2271	cellular organisms;Eukaryota;Sar;Stramenopiles;Oomycota;Albuginales;Albuginaceae;Albugo;Albugo laibachii;Albugo laibachii Nc14
gcic_mt_genome:311702-311852	FR824864.1	94.702	151	4	2	1	150	3005	3152	4.8e-57	232	cellular organisms;Eukaryota;Sar;Stramenopiles;Oomycota;Albuginales;Albuginaceae;Albugo;Albugo laibachii;Albugo laibachii Nc14
gcic_mt_genome:312002-312152	FR824864.1	100	150	0	0	1	150	3298	3447	5.47e-69	271	cellular organisms;Eukaryota;Sar;Stramenopiles;Oomycota;Albuginales;Albuginaceae;Albugo;Albugo laibachii;Albugo laibachii Nc14
gcic_mt_genome:313802-314852	FR825274.1	97.781	631	7	6	1	630	604	1228	0	1055	cellular organisms;Eukaryota;Sar;Stramenopiles;Oomycota;Albuginales;Albuginaceae;Albugo;Albugo laibachii;Albugo laibachii Nc14
gcic_mt_genome:313802-314852	FR826126.1	94.792	384	0	7	678	1050	412	38	1.38e-163	590	cellular organisms;Eukaryota;Sar;Stramenopiles;Oomycota;Albuginales;Albuginaceae;Albugo;Albugo laibachii;Albugo laibachii Nc14
gcic_mt_genome:313802-314852	FR826586.1	85.393	89	5	4	234	315	205	118	9.38e-14	92.4	cellular organisms;Eukaryota;Sar;Stramenopiles;Oomycota;Albuginales;Albuginaceae;Albugo;Albugo laibachii;Albugo laibachii Nc14
gcic_mt_genome:313802-314852	FR825002.1	96.154	52	2	0	560	611	335	284	3.99e-12	86	cellular organisms;Eukaryota;Sar;Stramenopiles;Oomycota;Albuginales;Albuginaceae;Albugo;Albugo laibachii;Albugo laibachii Nc14
gcic_mt_genome:313802-314852	FR825367.1	96.154	52	2	0	560	611	715	766	3.99e-12	86	cellular organisms;Eukaryota;Sar;Stramenopiles;Oomycota;Albuginales;Albuginaceae;Albugo;Albugo laibachii;Albugo laibachii Nc14
gcic_mt_genome:313802-314852	FR825847.1	88.571	70	0	4	216	282	320	256	1.7e-10	80.6	cellular organisms;Eukaryota;Sar;Stramenopiles;Oomycota;Albuginales;Albuginaceae;Albugo;Albugo laibachii;Albugo laibachii Nc14
gcic_mt_genome:313802-314852	FR824792.1	85	80	7	4	216	290	3351	3272	2.07e-09	77.9	cellular organisms;Eukaryota;Sar;Stramenopiles;Oomycota;Albuginales;Albuginaceae;Albugo;Albugo laibachii;Albugo laibachii Nc14
gcic_mt_genome:315902-316202	FR825444.1	98.671	301	1	2	1	300	637	339	5.34e-143	519	cellular organisms;Eukaryota;Sar;Stramenopiles;Oomycota;Albuginales;Albuginaceae;Albugo;Albugo laibachii;Albugo laibachii Nc14
gcic_mt_genome:315902-316202	FR825214.1	91.667	48	4	0	190	237	530	483	7.98e-08	69.8	cellular organisms;Eukaryota;Sar;Stramenopiles;Oomycota;Albuginales;Albuginaceae;Albugo;Albugo laibachii;Albugo laibachii Nc14
gcic_mt_genome:315902-316202	FR824936.1	93.023	43	3	0	194	236	1700	1742	3.39e-06	65.3	cellular organisms;Eukaryota;Sar;Stramenopiles;Oomycota;Albuginales;Albuginaceae;Albugo;Albugo laibachii;Albugo laibachii Nc14
gcic_mt_genome:322802-322952	FR825179.1	98.026	152	1	1	1	150	617	466	3.45e-65	259	cellular organisms;Eukaryota;Sar;Stramenopiles;Oomycota;Albuginales;Albuginaceae;Albugo;Albugo laibachii;Albugo laibachii Nc14
gcic_mt_genome:327452-328352	FR826067.1	98.174	438	2	3	378	815	3	434	0	746	cellular organisms;Eukaryota;Sar;Stramenopiles;Oomycota;Albuginales;Albuginaceae;Albugo;Albugo laibachii;Albugo laibachii Nc14
gcic_mt_genome:327452-328352	FR826006.1	97.966	295	5	1	1	294	173	467	1.34e-137	502	cellular organisms;Eukaryota;Sar;Stramenopiles;Oomycota;Albuginales;Albuginaceae;Albugo;Albugo laibachii;Albugo laibachii Nc14
gcic_mt_genome:327452-328352	FR824999.1	80.508	118	11	5	279	396	1842	1737	5.38e-16	98.7	cellular organisms;Eukaryota;Sar;Stramenopiles;Oomycota;Albuginales;Albuginaceae;Albugo;Albugo laibachii;Albugo laibachii Nc14
gcic_mt_genome:327452-328352	FR824864.1	84.884	86	4	3	285	361	664	749	7.99e-14	92.4	cellular organisms;Eukaryota;Sar;Stramenopiles;Oomycota;Albuginales;Albuginaceae;Albugo;Albugo laibachii;Albugo laibachii Nc14
gcic_mt_genome:327452-328352	FR824668.1	85.938	64	8	1	302	365	3980	3918	7.48e-08	72.5	cellular organisms;Eukaryota;Sar;Stramenopiles;Oomycota;Albuginales;Albuginaceae;Albugo;Albugo laibachii;Albugo laibachii Nc14
gcic_mt_genome:327452-328352	FR825007.1	86.667	60	7	1	302	361	476	534	2.61e-07	69.8	cellular organisms;Eukaryota;Sar;Stramenopiles;Oomycota;Albuginales;Albuginaceae;Albugo;Albugo laibachii;Albugo laibachii Nc14
gcic_mt_genome:327452-328352	FR824871.1	84.375	64	9	1	302	365	102	40	9.11e-07	68	cellular organisms;Eukaryota;Sar;Stramenopiles;Oomycota;Albuginales;Albuginaceae;Albugo;Albugo laibachii;Albugo laibachii Nc14
gcic_mt_genome:328502-328652	FR824999.1	100	143	0	0	8	150	2329	2187	3.45e-65	259	cellular organisms;Eukaryota;Sar;Stramenopiles;Oomycota;Albuginales;Albuginaceae;Albugo;Albugo laibachii;Albugo laibachii Nc14
gcic_mt_genome:328952-330302	FR824999.1	98.521	1352	16	4	1	1350	1965	616	0	2334	cellular organisms;Eukaryota;Sar;Stramenopiles;Oomycota;Albuginales;Albuginaceae;Albugo;Albugo laibachii;Albugo laibachii Nc14
gcic_mt_genome:328952-330302	FR825335.1	91.228	57	4	1	137	192	471	527	2.68e-09	77.9	cellular organisms;Eukaryota;Sar;Stramenopiles;Oomycota;Albuginales;Albuginaceae;Albugo;Albugo laibachii;Albugo laibachii Nc14
gcic_mt_genome:328952-330302	XM_013479030.1	73.885	157	22	11	393	533	378	531	4.84e-06	67.1	cellular organisms;Eukaryota;Sar;Alveolata;Apicomplexa;Conoidasida;Coccidia;Eucoccidiorida;Eimeriorina;Eimeriidae;Eimeria;Eimeria maxima
gcic_mt_genome:330452-331952	FR824871.1	97.73	881	7	8	628	1500	1	876	0	1475	cellular organisms;Eukaryota;Sar;Stramenopiles;Oomycota;Albuginales;Albuginaceae;Albugo;Albugo laibachii;Albugo laibachii Nc14
gcic_mt_genome:330452-331952	FR824999.1	98.501	467	4	3	1	466	465	1	0	801	cellular organisms;Eukaryota;Sar;Stramenopiles;Oomycota;Albuginales;Albuginaceae;Albugo;Albugo laibachii;Albugo laibachii Nc14
gcic_mt_genome:330452-331952	FR824668.1	91.954	87	7	0	648	734	3900	3986	6.56e-24	126	cellular organisms;Eukaryota;Sar;Stramenopiles;Oomycota;Albuginales;Albuginaceae;Albugo;Albugo laibachii;Albugo laibachii Nc14
gcic_mt_genome:330452-331952	FR825007.1	95.455	66	3	0	675	740	529	464	6.15e-18	106	cellular organisms;Eukaryota;Sar;Stramenopiles;Oomycota;Albuginales;Albuginaceae;Albugo;Albugo laibachii;Albugo laibachii Nc14
gcic_mt_genome:330452-331952	FR824736.1	84.337	83	8	2	206	287	2658	2736	1.65e-12	87.8	cellular organisms;Eukaryota;Sar;Stramenopiles;Oomycota;Albuginales;Albuginaceae;Albugo;Albugo laibachii;Albugo laibachii Nc14
gcic_mt_genome:330452-331952	FR824884.1	96.154	52	1	1	876	927	2392	2342	7.01e-11	82.4	cellular organisms;Eukaryota;Sar;Stramenopiles;Oomycota;Albuginales;Albuginaceae;Albugo;Albugo laibachii;Albugo laibachii Nc14
gcic_mt_genome:330452-331952	FR824588.1	95.652	46	1	1	132	177	2565	2609	1.27e-07	71.6	cellular organisms;Eukaryota;Sar;Stramenopiles;Oomycota;Albuginales;Albuginaceae;Albugo;Albugo laibachii;Albugo laibachii Nc14
gcic_mt_genome:330452-331952	FR824864.1	88.333	60	4	2	677	733	741	682	1.27e-07	71.6	cellular organisms;Eukaryota;Sar;Stramenopiles;Oomycota;Albuginales;Albuginaceae;Albugo;Albugo laibachii;Albugo laibachii Nc14
gcic_mt_genome:330452-331952	FR824792.1	89.286	56	1	3	820	872	3338	3285	5.39e-06	66.2	cellular organisms;Eukaryota;Sar;Stramenopiles;Oomycota;Albuginales;Albuginaceae;Albugo;Albugo laibachii;Albugo laibachii Nc14
gcic_mt_genome:3603-4053	FR825464.1	99.074	432	2	2	1	431	437	7	0	755	cellular organisms;Eukaryota;Sar;Stramenopiles;Oomycota;Albuginales;Albuginaceae;Albugo;Albugo laibachii;Albugo laibachii Nc14
gcic_mt_genome:3603-4053	FR825182.1	86.765	68	8	1	136	202	1335	1402	2.41e-10	79.7	cellular organisms;Eukaryota;Sar;Stramenopiles;Oomycota;Albuginales;Albuginaceae;Albugo;Albugo laibachii;Albugo laibachii Nc14
gcic_mt_genome:5253-6603	FR824968.1	82.416	654	15	11	317	967	1933	1377	0	702	cellular organisms;Eukaryota;Sar;Stramenopiles;Oomycota;Albuginales;Albuginaceae;Albugo;Albugo laibachii;Albugo laibachii Nc14
gcic_mt_genome:5253-6603	FR826897.1	96.094	256	0	3	111	362	14	263	2.85e-110	413	cellular organisms;Eukaryota;Sar;Stramenopiles;Oomycota;Albuginales;Albuginaceae;Albugo;Albugo laibachii;Albugo laibachii Nc14
gcic_mt_genome:5253-6603	FR824668.1	96.721	61	1	1	1126	1186	2278	2219	8.19e-16	98.7	cellular organisms;Eukaryota;Sar;Stramenopiles;Oomycota;Albuginales;Albuginaceae;Albugo;Albugo laibachii;Albugo laibachii Nc14
gcic_mt_genome:5253-6603	FR824954.1	90.769	65	4	1	1009	1073	922	984	1.48e-12	88.7	cellular organisms;Eukaryota;Sar;Stramenopiles;Oomycota;Albuginales;Albuginaceae;Albugo;Albugo laibachii;Albugo laibachii Nc14
gcic_mt_genome:5253-6603	FR824802.1	89.091	55	6	0	343	397	4111	4057	3.26e-08	73.4	cellular organisms;Eukaryota;Sar;Stramenopiles;Oomycota;Albuginales;Albuginaceae;Albugo;Albugo laibachii;Albugo laibachii Nc14
gcic_mt_genome:5253-6603	FR826061.1	95.556	45	2	0	345	389	400	444	3.26e-08	73.4	cellular organisms;Eukaryota;Sar;Stramenopiles;Oomycota;Albuginales;Albuginaceae;Albugo;Albugo laibachii;Albugo laibachii Nc14
gcic_mt_genome:5253-6603	FR824836.1	84	75	8	3	1117	1189	1716	1644	1.14e-07	72.5	cellular organisms;Eukaryota;Sar;Stramenopiles;Oomycota;Albuginales;Albuginaceae;Albugo;Albugo laibachii;Albugo laibachii Nc14
gcic_mt_genome:5253-6603	FR825111.1	91.837	49	4	0	349	397	1171	1219	1.14e-07	71.6	cellular organisms;Eukaryota;Sar;Stramenopiles;Oomycota;Albuginales;Albuginaceae;Albugo;Albugo laibachii;Albugo laibachii Nc14
gcic_mt_genome:5253-6603	FR825847.1	90.909	55	2	2	1227	1279	315	262	1.14e-07	71.6	cellular organisms;Eukaryota;Sar;Stramenopiles;Oomycota;Albuginales;Albuginaceae;Albugo;Albugo laibachii;Albugo laibachii Nc14
gcic_mt_genome:7803-8403	FR824968.1	100	264	0	0	1	264	264	1	3.49e-130	477	cellular organisms;Eukaryota;Sar;Stramenopiles;Oomycota;Albuginales;Albuginaceae;Albugo;Albugo laibachii;Albugo laibachii Nc14
gcic_mt_genome:7803-8403	FR825033.1	100	249	0	0	16	264	1372	1124	4.86e-122	450	cellular organisms;Eukaryota;Sar;Stramenopiles;Oomycota;Albuginales;Albuginaceae;Albugo;Albugo laibachii;Albugo laibachii Nc14
gcic_mt_genome:8553-10503	FR825033.1	94.523	566	5	3	938	1503	540	1	0	892	cellular organisms;Eukaryota;Sar;Stramenopiles;Oomycota;Albuginales;Albuginaceae;Albugo;Albugo laibachii;Albugo laibachii Nc14
gcic_mt_genome:8553-10503	FR824792.1	93.333	75	3	1	962	1036	3351	3279	1.89e-19	111	cellular organisms;Eukaryota;Sar;Stramenopiles;Oomycota;Albuginales;Albuginaceae;Albugo;Albugo laibachii;Albugo laibachii Nc14
gcic_mt_genome:8553-10503	FR824871.1	83.168	101	12	4	571	667	157	256	5.08e-14	93.3	cellular organisms;Eukaryota;Sar;Stramenopiles;Oomycota;Albuginales;Albuginaceae;Albugo;Albugo laibachii;Albugo laibachii Nc14
gcic_mt_genome:8553-10503	FR825007.1	89.552	67	7	0	1732	1798	1417	1351	6.18e-13	90.6	cellular organisms;Eukaryota;Sar;Stramenopiles;Oomycota;Albuginales;Albuginaceae;Albugo;Albugo laibachii;Albugo laibachii Nc14
gcic_mt_genome:8553-10503	FR825134.1	85.897	78	3	3	924	995	905	980	7.53e-12	86	cellular organisms;Eukaryota;Sar;Stramenopiles;Oomycota;Albuginales;Albuginaceae;Albugo;Albugo laibachii;Albugo laibachii Nc14
gcic_mt_genome:8553-10503	FR825484.1	83.333	78	9	1	561	634	353	276	9.18e-11	82.4	cellular organisms;Eukaryota;Sar;Stramenopiles;Oomycota;Albuginales;Albuginaceae;Albugo;Albugo laibachii;Albugo laibachii Nc14
gcic_mt_genome:8553-10503	FR824668.1	100	41	0	0	1812	1852	2224	2264	1.36e-08	75.2	cellular organisms;Eukaryota;Sar;Stramenopiles;Oomycota;Albuginales;Albuginaceae;Albugo;Albugo laibachii;Albugo laibachii Nc14
gcic_mt_genome:8553-10503	FR826061.1	95.455	44	2	0	1812	1855	404	447	1.66e-07	71.6	cellular organisms;Eukaryota;Sar;Stramenopiles;Oomycota;Albuginales;Albuginaceae;Albugo;Albugo laibachii;Albugo laibachii Nc14
gcic_mt_genome:8553-10503	FR824588.1	93.478	46	3	0	1727	1772	2615	2570	5.79e-07	70.7	cellular organisms;Eukaryota;Sar;Stramenopiles;Oomycota;Albuginales;Albuginaceae;Albugo;Albugo laibachii;Albugo laibachii Nc14
gcic_mt_genome:8553-10503	FR824604.1	100	38	0	0	962	999	6170	6207	5.79e-07	69.8	cellular organisms;Eukaryota;Sar;Stramenopiles;Oomycota;Albuginales;Albuginaceae;Albugo;Albugo laibachii;Albugo laibachii Nc14
gcic_mt_genome:8553-10503	FR825111.1	93.182	44	3	0	1812	1855	1171	1214	7.05e-06	67.1	cellular organisms;Eukaryota;Sar;Stramenopiles;Oomycota;Albuginales;Albuginaceae;Albugo;Albugo laibachii;Albugo laibachii Nc14
gcic_mt_genome:8553-10503	FR824802.1	95.122	41	2	0	1812	1852	4105	4065	7.05e-06	66.2	cellular organisms;Eukaryota;Sar;Stramenopiles;Oomycota;Albuginales;Albuginaceae;Albugo;Albugo laibachii;Albugo laibachii Nc14
gcic_mt_genome:8553-10503	FR825985.1	95.122	41	2	0	6	46	178	138	7.05e-06	66.2	cellular organisms;Eukaryota;Sar;Stramenopiles;Oomycota;Albuginales;Albuginaceae;Albugo;Albugo laibachii;Albugo laibachii Nc14
gcic_mt_genome:11103-11553	FR824954.1	90.654	214	3	4	237	450	1	197	6.04e-75	294	cellular organisms;Eukaryota;Sar;Stramenopiles;Oomycota;Albuginales;Albuginaceae;Albugo;Albugo laibachii;Albugo laibachii Nc14
gcic_mt_genome:11103-11553	FR824668.1	90.566	53	4	1	270	321	2219	2271	1.25e-07	70.7	cellular organisms;Eukaryota;Sar;Stramenopiles;Oomycota;Albuginales;Albuginaceae;Albugo;Albugo laibachii;Albugo laibachii Nc14
gcic_mt_genome:11703-12603	FR824954.1	96.914	324	4	3	334	653	577	898	2.77e-146	532	cellular organisms;Eukaryota;Sar;Stramenopiles;Oomycota;Albuginales;Albuginaceae;Albugo;Albugo laibachii;Albugo laibachii Nc14
gcic_mt_genome:11703-12603	FR825252.1	100	43	0	0	781	823	903	861	5.04e-10	78.8	cellular organisms;Eukaryota;Sar;Stramenopiles;Oomycota;Albuginales;Albuginaceae;Albugo;Albugo laibachii;Albugo laibachii Nc14
gcic_mt_genome:15453-18303	FR825134.1	89.325	1808	21	19	776	2575	1	1644	0	2461	cellular organisms;Eukaryota;Sar;Stramenopiles;Oomycota;Albuginales;Albuginaceae;Albugo;Albugo laibachii;Albugo laibachii Nc14
gcic_mt_genome:15453-18303	FR825484.1	94.265	279	2	2	156	434	265	1	5.35e-117	435	cellular organisms;Eukaryota;Sar;Stramenopiles;Oomycota;Albuginales;Albuginaceae;Albugo;Albugo laibachii;Albugo laibachii Nc14
gcic_mt_genome:15453-18303	FR826238.1	83.746	283	6	5	521	795	251	1	3.61e-81	317	cellular organisms;Eukaryota;Sar;Stramenopiles;Oomycota;Albuginales;Albuginaceae;Albugo;Albugo laibachii;Albugo laibachii Nc14
gcic_mt_genome:15453-18303	FR826289.1	98.089	157	0	1	2697	2850	1	157	1.64e-66	269	cellular organisms;Eukaryota;Sar;Stramenopiles;Oomycota;Albuginales;Albuginaceae;Albugo;Albugo laibachii;Albugo laibachii Nc14
gcic_mt_genome:15453-18303	FR824871.1	84.375	128	7	8	22	143	157	277	6.54e-21	117	cellular organisms;Eukaryota;Sar;Stramenopiles;Oomycota;Albuginales;Albuginaceae;Albugo;Albugo laibachii;Albugo laibachii Nc14
gcic_mt_genome:15453-18303	FR825007.1	92.647	68	3	1	653	718	1417	1350	1.76e-15	98.7	cellular organisms;Eukaryota;Sar;Stramenopiles;Oomycota;Albuginales;Albuginaceae;Albugo;Albugo laibachii;Albugo laibachii Nc14
gcic_mt_genome:15453-18303	FR824792.1	87.654	81	4	3	33	112	3360	3285	7.47e-14	94.2	cellular organisms;Eukaryota;Sar;Stramenopiles;Oomycota;Albuginales;Albuginaceae;Albugo;Albugo laibachii;Albugo laibachii Nc14
gcic_mt_genome:15453-18303	FR825033.1	74.468	141	21	4	7	144	1125	997	3.17e-12	88.7	cellular organisms;Eukaryota;Sar;Stramenopiles;Oomycota;Albuginales;Albuginaceae;Albugo;Albugo laibachii;Albugo laibachii Nc14
gcic_mt_genome:15453-18303	FR825274.1	93.22	59	3	1	897	954	822	880	1.11e-11	86	cellular organisms;Eukaryota;Sar;Stramenopiles;Oomycota;Albuginales;Albuginaceae;Albugo;Albugo laibachii;Albugo laibachii Nc14
gcic_mt_genome:15453-18303	FR825430.1	96	50	2	0	663	712	1	50	1.35e-10	82.4	cellular organisms;Eukaryota;Sar;Stramenopiles;Oomycota;Albuginales;Albuginaceae;Albugo;Albugo laibachii;Albugo laibachii Nc14
gcic_mt_genome:15453-18303	FR825051.1	75.207	121	7	6	2404	2503	1772	1890	5.74e-09	77.9	cellular organisms;Eukaryota;Sar;Stramenopiles;Oomycota;Albuginales;Albuginaceae;Albugo;Albugo laibachii;Albugo laibachii Nc14
gcic_mt_genome:15453-18303	FR824588.1	97.727	44	1	0	650	693	2613	2570	2e-08	76.1	cellular organisms;Eukaryota;Sar;Stramenopiles;Oomycota;Albuginales;Albuginaceae;Albugo;Albugo laibachii;Albugo laibachii Nc14
gcic_mt_genome:15453-18303	FR824999.1	100	40	0	0	654	693	290	329	6.99e-08	73.4	cellular organisms;Eukaryota;Sar;Stramenopiles;Oomycota;Albuginales;Albuginaceae;Albugo;Albugo laibachii;Albugo laibachii Nc14
gcic_mt_genome:15453-18303	FR826544.1	78.824	85	9	3	2438	2518	82	3	2.97e-06	68	cellular organisms;Eukaryota;Sar;Stramenopiles;Oomycota;Albuginales;Albuginaceae;Albugo;Albugo laibachii;Albugo laibachii Nc14
gcic_mt_genome:18453-18753	FR825955.1	91.429	210	2	3	91	300	1	194	9.07e-77	299	cellular organisms;Eukaryota;Sar;Stramenopiles;Oomycota;Albuginales;Albuginaceae;Albugo;Albugo laibachii;Albugo laibachii Nc14
gcic_mt_genome:18453-18753	FR826289.1	98.333	60	1	0	1	60	311	370	3.87e-18	104	cellular organisms;Eukaryota;Sar;Stramenopiles;Oomycota;Albuginales;Albuginaceae;Albugo;Albugo laibachii;Albugo laibachii Nc14
gcic_mt_genome:18453-18753	FR824885.1	93.478	46	2	1	227	271	1576	1621	9.72e-07	67.1	cellular organisms;Eukaryota;Sar;Stramenopiles;Oomycota;Albuginales;Albuginaceae;Albugo;Albugo laibachii;Albugo laibachii Nc14
gcic_mt_genome:20253-21003	FR825357.1	87.935	489	6	7	259	747	507	72	9.1e-177	633	cellular organisms;Eukaryota;Sar;Stramenopiles;Oomycota;Albuginales;Albuginaceae;Albugo;Albugo laibachii;Albugo laibachii Nc14
gcic_mt_genome:20253-21003	FR826781.1	97.232	289	0	1	56	336	1	289	2.44e-133	489	cellular organisms;Eukaryota;Sar;Stramenopiles;Oomycota;Albuginales;Albuginaceae;Albugo;Albugo laibachii;Albugo laibachii Nc14
gcic_mt_genome:20253-21003	FR825847.1	88.333	60	4	3	608	667	314	258	2.63e-06	67.1	cellular organisms;Eukaryota;Sar;Stramenopiles;Oomycota;Albuginales;Albuginaceae;Albugo;Albugo laibachii;Albugo laibachii Nc14
gcic_mt_genome:20253-21003	FR824802.1	91.304	46	1	1	619	664	1132	1174	9.17e-06	64.4	cellular organisms;Eukaryota;Sar;Stramenopiles;Oomycota;Albuginales;Albuginaceae;Albugo;Albugo laibachii;Albugo laibachii Nc14
gcic_mt_genome:21153-21903	FR825238.1	90.65	246	5	2	505	750	1304	1077	5.39e-91	348	cellular organisms;Eukaryota;Sar;Stramenopiles;Oomycota;Albuginales;Albuginaceae;Albugo;Albugo laibachii;Albugo laibachii Nc14
gcic_mt_genome:21153-21903	FR824604.1	98.214	56	1	0	544	599	2464	2519	1.55e-15	97.8	cellular organisms;Eukaryota;Sar;Stramenopiles;Oomycota;Albuginales;Albuginaceae;Albugo;Albugo laibachii;Albugo laibachii Nc14
gcic_mt_genome:21153-21903	FR824668.1	97.436	39	1	0	434	472	3581	3619	2.63e-06	67.1	cellular organisms;Eukaryota;Sar;Stramenopiles;Oomycota;Albuginales;Albuginaceae;Albugo;Albugo laibachii;Albugo laibachii Nc14
gcic_mt_genome:25953-27453	FR824963.1	98.184	1487	4	9	1	1475	1686	211	0	2541	cellular organisms;Eukaryota;Sar;Stramenopiles;Oomycota;Albuginales;Albuginaceae;Albugo;Albugo laibachii;Albugo laibachii Nc14
gcic_mt_genome:27603-27753	FR825335.1	97.143	70	1	1	82	150	1	70	9.27e-22	114	cellular organisms;Eukaryota;Sar;Stramenopiles;Oomycota;Albuginales;Albuginaceae;Albugo;Albugo laibachii;Albugo laibachii Nc14
gcic_mt_genome:27603-27753	FR824963.1	88.889	54	1	1	1	49	54	1	9.91e-09	71.6	cellular organisms;Eukaryota;Sar;Stramenopiles;Oomycota;Albuginales;Albuginaceae;Albugo;Albugo laibachii;Albugo laibachii Nc14
gcic_mt_genome:28203-30753	FR824792.1	99.088	877	3	2	1674	2550	4682	3811	0	1542	cellular organisms;Eukaryota;Sar;Stramenopiles;Oomycota;Albuginales;Albuginaceae;Albugo;Albugo laibachii;Albugo laibachii Nc14
gcic_mt_genome:28203-30753	FR825335.1	98.126	587	4	4	1	586	521	1101	0	998	cellular organisms;Eukaryota;Sar;Stramenopiles;Oomycota;Albuginales;Albuginaceae;Albugo;Albugo laibachii;Albugo laibachii Nc14
gcic_mt_genome:28203-30753	FR825977.1	99.582	478	2	0	940	1417	478	1	0	854	cellular organisms;Eukaryota;Sar;Stramenopiles;Oomycota;Albuginales;Albuginaceae;Albugo;Albugo laibachii;Albugo laibachii Nc14
gcic_mt_genome:28203-30753	FR826223.1	99.743	389	1	0	581	969	5	393	0	698	cellular organisms;Eukaryota;Sar;Stramenopiles;Oomycota;Albuginales;Albuginaceae;Albugo;Albugo laibachii;Albugo laibachii Nc14
gcic_mt_genome:30903-31803	FR824792.1	94.976	836	5	5	67	900	3682	2882	0	1330	cellular organisms;Eukaryota;Sar;Stramenopiles;Oomycota;Albuginales;Albuginaceae;Albugo;Albugo laibachii;Albugo laibachii Nc14
gcic_mt_genome:30903-31803	FR824871.1	88.889	54	0	2	417	466	199	250	9.11e-07	68	cellular organisms;Eukaryota;Sar;Stramenopiles;Oomycota;Albuginales;Albuginaceae;Albugo;Albugo laibachii;Albugo laibachii Nc14
gcic_mt_genome:36603-36903	FR825722.1	99.01	303	0	1	1	300	289	591	8.47e-147	532	cellular organisms;Eukaryota;Sar;Stramenopiles;Oomycota;Albuginales;Albuginaceae;Albugo;Albugo laibachii;Albugo laibachii Nc14
gcic_mt_genome:37053-37803	FR825512.1	97.778	675	11	3	1	674	82	753	0	1141	cellular organisms;Eukaryota;Sar;Stramenopiles;Oomycota;Albuginales;Albuginaceae;Albugo;Albugo laibachii;Albugo laibachii Nc14
gcic_mt_genome:37053-37803	FR824871.1	95.122	82	4	0	669	750	34	115	7.52e-26	131	cellular organisms;Eukaryota;Sar;Stramenopiles;Oomycota;Albuginales;Albuginaceae;Albugo;Albugo laibachii;Albugo laibachii Nc14
gcic_mt_genome:37053-37803	FR824668.1	91.489	94	4	2	653	743	3894	3986	2.62e-25	129	cellular organisms;Eukaryota;Sar;Stramenopiles;Oomycota;Albuginales;Albuginaceae;Albugo;Albugo laibachii;Albugo laibachii Nc14
gcic_mt_genome:37053-37803	FR825007.1	81.188	101	4	1	664	749	564	464	2.99e-18	106	cellular organisms;Eukaryota;Sar;Stramenopiles;Oomycota;Albuginales;Albuginaceae;Albugo;Albugo laibachii;Albugo laibachii Nc14
gcic_mt_genome:37053-37803	FR824864.1	82.857	70	7	3	677	741	759	690	9.17e-06	64.4	cellular organisms;Eukaryota;Sar;Stramenopiles;Oomycota;Albuginales;Albuginaceae;Albugo;Albugo laibachii;Albugo laibachii Nc14
gcic_mt_genome:39003-39453	FR825653.1	92.727	330	6	5	1	329	313	1	2.1e-131	481	cellular organisms;Eukaryota;Sar;Stramenopiles;Oomycota;Albuginales;Albuginaceae;Albugo;Albugo laibachii;Albugo laibachii Nc14
gcic_mt_genome:39003-39453	FR825787.1	100	151	0	0	300	450	1	151	5.66e-69	273	cellular organisms;Eukaryota;Sar;Stramenopiles;Oomycota;Albuginales;Albuginaceae;Albugo;Albugo laibachii;Albugo laibachii Nc14
gcic_mt_genome:39603-39753	FR825787.1	99.333	150	1	0	1	150	301	450	2.32e-67	267	cellular organisms;Eukaryota;Sar;Stramenopiles;Oomycota;Albuginales;Albuginaceae;Albugo;Albugo laibachii;Albugo laibachii Nc14
gcic_mt_genome:39903-41103	FR825882.1	98.617	506	6	1	468	973	505	1	0	878	cellular organisms;Eukaryota;Sar;Stramenopiles;Oomycota;Albuginales;Albuginaceae;Albugo;Albugo laibachii;Albugo laibachii Nc14
gcic_mt_genome:39903-41103	FR826152.1	95.109	368	2	3	1	368	352	1	6.75e-162	584	cellular organisms;Eukaryota;Sar;Stramenopiles;Oomycota;Albuginales;Albuginaceae;Albugo;Albugo laibachii;Albugo laibachii Nc14
gcic_mt_genome:39903-41103	FR827085.1	100	257	0	0	944	1200	261	5	4.56e-126	464	cellular organisms;Eukaryota;Sar;Stramenopiles;Oomycota;Albuginales;Albuginaceae;Albugo;Albugo laibachii;Albugo laibachii Nc14
gcic_mt_genome:41253-41403	FR826411.1	98.667	150	2	0	1	150	256	107	2.83e-66	262	cellular organisms;Eukaryota;Sar;Stramenopiles;Oomycota;Albuginales;Albuginaceae;Albugo;Albugo laibachii;Albugo laibachii Nc14
gcic_mt_genome:41553-42303	FR825496.1	92.541	429	8	5	331	750	1	414	1.11e-175	629	cellular organisms;Eukaryota;Sar;Stramenopiles;Oomycota;Albuginales;Albuginaceae;Albugo;Albugo laibachii;Albugo laibachii Nc14
gcic_mt_genome:41553-42303	FR826761.1	94.286	280	1	3	1	265	12	291	4.72e-117	434	cellular organisms;Eukaryota;Sar;Stramenopiles;Oomycota;Albuginales;Albuginaceae;Albugo;Albugo laibachii;Albugo laibachii Nc14
gcic_mt_genome:41553-42303	FR825691.1	95.833	48	2	0	31	78	542	589	4.16e-10	78.8	cellular organisms;Eukaryota;Sar;Stramenopiles;Oomycota;Albuginales;Albuginaceae;Albugo;Albugo laibachii;Albugo laibachii Nc14
gcic_mt_genome:41553-42303	FR824668.1	83.077	65	6	1	139	198	4947	5011	7.53e-07	68.9	cellular organisms;Eukaryota;Sar;Stramenopiles;Oomycota;Albuginales;Albuginaceae;Albugo;Albugo laibachii;Albugo laibachii Nc14
gcic_mt_genome:42453-42603	FR825496.1	99.138	116	1	0	35	150	571	686	6.67e-49	205	cellular organisms;Eukaryota;Sar;Stramenopiles;Oomycota;Albuginales;Albuginaceae;Albugo;Albugo laibachii;Albugo laibachii Nc14
gcic_mt_genome:42453-42603	FR824999.1	86.885	61	4	3	3	61	1138	1080	1.47e-06	65.3	cellular organisms;Eukaryota;Sar;Stramenopiles;Oomycota;Albuginales;Albuginaceae;Albugo;Albugo laibachii;Albugo laibachii Nc14
gcic_mt_genome:43803-43953	FR824879.1	99.324	148	1	0	1	148	3088	2941	2.83e-66	263	cellular organisms;Eukaryota;Sar;Stramenopiles;Oomycota;Albuginales;Albuginaceae;Albugo;Albugo laibachii;Albugo laibachii Nc14
gcic_mt_genome:44253-45003	FR824879.1	90.256	390	9	1	1	390	2692	2332	2.01e-153	554	cellular organisms;Eukaryota;Sar;Stramenopiles;Oomycota;Albuginales;Albuginaceae;Albugo;Albugo laibachii;Albugo laibachii Nc14
gcic_mt_genome:44253-45003	FR824864.1	78.846	104	3	4	387	473	673	774	8.03e-13	88.7	cellular organisms;Eukaryota;Sar;Stramenopiles;Oomycota;Albuginales;Albuginaceae;Albugo;Albugo laibachii;Albugo laibachii Nc14
gcic_mt_genome:44253-45003	FR824999.1	86.667	60	1	1	387	446	1827	1775	5.07e-09	75.2	cellular organisms;Eukaryota;Sar;Stramenopiles;Oomycota;Albuginales;Albuginaceae;Albugo;Albugo laibachii;Albugo laibachii Nc14
gcic_mt_genome:44253-45003	FR825335.1	83.582	67	2	2	380	446	468	525	6.18e-08	71.6	cellular organisms;Eukaryota;Sar;Stramenopiles;Oomycota;Albuginales;Albuginaceae;Albugo;Albugo laibachii;Albugo laibachii Nc14
gcic_mt_genome:44253-45003	FR824897.1	93.333	45	3	0	664	708	802	758	7.53e-07	68.9	cellular organisms;Eukaryota;Sar;Stramenopiles;Oomycota;Albuginales;Albuginaceae;Albugo;Albugo laibachii;Albugo laibachii Nc14
gcic_mt_genome:44253-45003	FR687359.1	90.196	51	4	1	400	449	622548	622598	2.63e-06	67.1	cellular organisms;Bacteria;Proteobacteria;Betaproteobacteria;Burkholderiales;Burkholderiaceae;Mycetohabitans;Paraburkholderia rhizoxinica;Paraburkholderia rhizoxinica HKI 454
gcic_mt_genome:44253-45003	CP033581.1	100	35	0	0	420	454	485250	485216	9.17e-06	64.4	cellular organisms;Bacteria;Terrabacteria group;Actinobacteria;Actinobacteria;Streptomycetales;Streptomycetaceae;Streptomyces;unclassified Streptomyces;Streptomyces sp. ADI95-16
gcic_mt_genome:44253-45003	CP053622.1	100	35	0	0	420	454	3953703	3953737	9.17e-06	64.4	cellular organisms;Eukaryota;Opisthokonta;Fungi;Dikarya;Basidiomycota;Agaricomycotina;Tremellomycetes;Trichosporonales;Trichosporonaceae;Apiotrichum;Apiotrichum mycotoxinovorans
gcic_mt_genome:44253-45003	CP054929.1	100	35	0	0	420	454	603842	603808	9.17e-06	64.4	cellular organisms;Bacteria;Terrabacteria group;Actinobacteria;Actinobacteria;Streptomycetales;Streptomycetaceae;Streptomyces;unclassified Streptomyces;Streptomyces sp. NA00687
gcic_mt_genome:45153-45303	FR824879.1	98.013	151	1	2	1	150	1882	1733	5.12e-63	252	cellular organisms;Eukaryota;Sar;Stramenopiles;Oomycota;Albuginales;Albuginaceae;Albugo;Albugo laibachii;Albugo laibachii Nc14
gcic_mt_genome:45153-45303	FR825787.1	100	49	0	0	102	150	297	249	3.69e-14	89.7	cellular organisms;Eukaryota;Sar;Stramenopiles;Oomycota;Albuginales;Albuginaceae;Albugo;Albugo laibachii;Albugo laibachii Nc14
gcic_mt_genome:45453-46203	FR824879.1	95.673	416	2	2	1	415	1582	1182	0	675	cellular organisms;Eukaryota;Sar;Stramenopiles;Oomycota;Albuginales;Albuginaceae;Albugo;Albugo laibachii;Albugo laibachii Nc14
gcic_mt_genome:45453-46203	FR825007.1	90.909	66	4	2	414	478	534	470	2.8e-12	86	cellular organisms;Eukaryota;Sar;Stramenopiles;Oomycota;Albuginales;Albuginaceae;Albugo;Albugo laibachii;Albugo laibachii Nc14
gcic_mt_genome:45453-46203	FR824668.1	89.706	68	5	2	412	478	3920	3986	9.79e-12	85.1	cellular organisms;Eukaryota;Sar;Stramenopiles;Oomycota;Albuginales;Albuginaceae;Albugo;Albugo laibachii;Albugo laibachii Nc14
gcic_mt_genome:45453-46203	FR824864.1	77.451	102	4	3	411	493	760	659	9.79e-12	85.1	cellular organisms;Eukaryota;Sar;Stramenopiles;Oomycota;Albuginales;Albuginaceae;Albugo;Albugo laibachii;Albugo laibachii Nc14
gcic_mt_genome:45453-46203	FR824871.1	88.235	68	6	2	412	478	42	108	1.19e-10	80.6	cellular organisms;Eukaryota;Sar;Stramenopiles;Oomycota;Albuginales;Albuginaceae;Albugo;Albugo laibachii;Albugo laibachii Nc14
gcic_mt_genome:45453-46203	FR824999.1	85	60	4	1	422	481	1775	1829	7.53e-07	68.9	cellular organisms;Eukaryota;Sar;Stramenopiles;Oomycota;Albuginales;Albuginaceae;Albugo;Albugo laibachii;Albugo laibachii Nc14
gcic_mt_genome:46353-46653	FR824879.1	98.667	300	1	1	1	300	754	458	4.39e-144	522	cellular organisms;Eukaryota;Sar;Stramenopiles;Oomycota;Albuginales;Albuginaceae;Albugo;Albugo laibachii;Albugo laibachii Nc14
gcic_mt_genome:46353-46653	FR825134.1	91.525	59	2	2	83	141	562	617	1.54e-10	78.8	cellular organisms;Eukaryota;Sar;Stramenopiles;Oomycota;Albuginales;Albuginaceae;Albugo;Albugo laibachii;Albugo laibachii Nc14
gcic_mt_genome:46353-46653	FR824936.1	89.286	56	5	1	83	138	2043	2097	2.29e-08	71.6	cellular organisms;Eukaryota;Sar;Stramenopiles;Oomycota;Albuginales;Albuginaceae;Albugo;Albugo laibachii;Albugo laibachii Nc14
gcic_mt_genome:55203-55503	FR825373.1	86.047	301	6	2	1	300	377	642	1.18e-100	378	cellular organisms;Eukaryota;Sar;Stramenopiles;Oomycota;Albuginales;Albuginaceae;Albugo;Albugo laibachii;Albugo laibachii Nc14
gcic_mt_genome:55803-56103	FR825373.1	94.048	84	2	2	1	84	943	1023	4.13e-24	123	cellular organisms;Eukaryota;Sar;Stramenopiles;Oomycota;Albuginales;Albuginaceae;Albugo;Albugo laibachii;Albugo laibachii Nc14
gcic_mt_genome:55803-56103	FR824864.1	92.473	93	1	5	171	261	671	759	5.03e-23	120	cellular organisms;Eukaryota;Sar;Stramenopiles;Oomycota;Albuginales;Albuginaceae;Albugo;Albugo laibachii;Albugo laibachii Nc14
gcic_mt_genome:55803-56103	FR825007.1	85.393	89	5	6	182	268	471	553	1.26e-11	83.3	cellular organisms;Eukaryota;Sar;Stramenopiles;Oomycota;Albuginales;Albuginaceae;Albugo;Albugo laibachii;Albugo laibachii Nc14
gcic_mt_genome:55803-56103	FR824668.1	90	60	3	3	182	241	3985	3929	2.29e-08	71.6	cellular organisms;Eukaryota;Sar;Stramenopiles;Oomycota;Albuginales;Albuginaceae;Albugo;Albugo laibachii;Albugo laibachii Nc14
gcic_mt_genome:55803-56103	FR824871.1	88.333	60	4	3	182	241	107	51	9.72e-07	67.1	cellular organisms;Eukaryota;Sar;Stramenopiles;Oomycota;Albuginales;Albuginaceae;Albugo;Albugo laibachii;Albugo laibachii Nc14
gcic_mt_genome:56253-56553	FR825973.1	97.98	297	3	2	1	294	181	477	4.11e-138	503	cellular organisms;Eukaryota;Sar;Stramenopiles;Oomycota;Albuginales;Albuginaceae;Albugo;Albugo laibachii;Albugo laibachii Nc14
gcic_mt_genome:56253-56553	FR826792.1	95.556	45	2	0	17	61	264	220	6.55e-09	73.4	cellular organisms;Eukaryota;Sar;Stramenopiles;Oomycota;Albuginales;Albuginaceae;Albugo;Albugo laibachii;Albugo laibachii Nc14
gcic_mt_genome:57753-57903	FR824736.1	99.333	150	1	0	1	150	784	933	2.32e-67	267	cellular organisms;Eukaryota;Sar;Stramenopiles;Oomycota;Albuginales;Albuginaceae;Albugo;Albugo laibachii;Albugo laibachii Nc14
gcic_mt_genome:58203-58353	FR824736.1	100	115	0	0	1	115	1180	1294	5.47e-50	208	cellular organisms;Eukaryota;Sar;Stramenopiles;Oomycota;Albuginales;Albuginaceae;Albugo;Albugo laibachii;Albugo laibachii Nc14
[truncated: 329 more rows]

## Sheet: Table S7
Table S7. Features and statistics of the cytochrome b (cob) gene from four powdery mildew pathogens. Data for the mitochondrial genome of Erysiphe necator were obtained from Zaccaron et al (2021) [28].
[truncated: 20 more rows]

[truncated: 2 more sheets: Table S8, Table S9]
